# Supplementary material for: Developmental Dynamics of Long Noncoding RNA Expression during Sexual Fruiting Body Formation in Fusarium graminearum
Source: mBio. 2018 Aug 14;9(4):e01292-18. doi: 10.1128/mBio.01292-18 (PMC6094484; doi:10.1128/mBio.01292-18)
Supplement: TABLE S1 [file mbo004184025st1.rtf]

Table S1. The annotations of 547 putative lncRNAs.
ID	coordinate	strand	transcript_class_code	ORF_size	Fickett_score	hexamer_score	CPAT_score	adj.p-value	lncRNA_type
lncRNA-001	1:449161-449403	-	P	99	0.6192	-0.202254126	0.184444485	0.000512988	lincRNA
lncRNA-002	1:568836-569194	+	P	75	0.5311	1.276734637	0.175026297	0.042408387	lincRNA
lncRNA-003	1:769950-772181	-	X	243	0.9877	0.83456416	0.383375344	0.0012685	ancRNA
lncRNA-004	1:830198-830723	-	P	117	0.5356	0.88369765	0.424877865	0.003931711	lincRNA
lncRNA-005	1:905849-906594	-	U	90	0.6695	0.720737722	0.055910705	0.014382837	lincRNA
lncRNA-006	1:993768-996709	+	X	249	1.0235	0.904508983	0.038192667	0.0026991	ancRNA
lncRNA-007	1:1029369-1029610	+	X	108	0.8303	0.673479166	0.420431086	0.043326781	ancRNA
lncRNA-008	1:1134135-1134402	-	P	78	0.8195	0.251476962	0.070469829	0.025185471	ancRNA
lncRNA-009	1:1194563-1195178	+	P	75	0.9656	1.438997548	0.043566363	0.008093639	lincRNA
lncRNA-010	1:1310470-1312239	-	U	183	0.7513	0.618677237	0.113440558	0.003649076	lincRNA
lncRNA-011	1:1322583-1323191	+	U	81	0.9401	0.25620928	0.024898511	0.015738749	lincRNA
lncRNA-012	1:1429575-1429950	-	U	60	1.1509	0.416413529	0.012568586	0.008828567	lincRNA
lncRNA-013	1:1448169-1448573	-	U	114	0.5557	0.928472737	0.51139056	0.001522068	lincRNA
lncRNA-014	1:1508285-1509397	+	X	150	0.8359	0.657635687	0.173587503	0.044910187	ancRNA
lncRNA-015	1:1554819-1555108	+	X	123	1.0004	0.452781536	0.457144172	0.005620232	N/A
lncRNA-016	1:1727669-1728205	-	P	3	0.3299	0	0.000566899	0.027785613	lincRNA
lncRNA-017	1:1822709-1822953	+	X	105	1.2159	0.788871403	0.276943306	0.011827503	ancRNA
lncRNA-018	1:1844928-1845746	-	X	156	1.0902	0.713955546	0.418058272	0.001234943	ancRNA
lncRNA-019	1:1881411-1881997	-	X	51	0.9165	0.208235989	0.003612341	0.008753561	ancRNA
lncRNA-020	1:1972135-1972819	-	U	123	0.6473	1.142425344	0.442043376	0.017901694	lincRNA
lncRNA-021	1:1973430-1974079	-	U	105	0.7721	0.101995717	0.061827409	0.00177561	lincRNA
lncRNA-022	1:2002561-2003379	+	U	102	0.9571	0.622632948	0.035935836	0.013716592	lincRNA
lncRNA-023	1:2114875-2117134	+	U	234	0.7199	0.973321861	0.318769147	0.002050373	lincRNA
lncRNA-024	1:2134707-2135368	-	U	0	0	0	0.000595658	0.001706191	lincRNA
lncRNA-025	1:2140344-2141398	-	U	93	0.6246	0.45160981	0.014436902	0.000172077	lincRNA
lncRNA-026	1:2155794-2156534	+	X	132	1.2669	0.794996623	0.020293501	0.000202834	ancRNA
lncRNA-027	1:2199645-2200044	-	U	72	0.7281	0.97756153	0.094840781	0.008063724	ancRNA
lncRNA-028	1:2250215-2252279	-	X	255	1.2352	0.715537503	0.480054226	5.26E-05	ancRNA
lncRNA-029	1:2382908-2384509	-	X	138	0.9851	1.041379417	0.016996487	0.000113498	ancRNA
lncRNA-030	1:2413962-2417556	-	X	270	0.6758	0.697374271	0.008895211	0.000770736	ancRNA
lncRNA-031	1:2621700-2622842	+	X	138	1.137	0.393682996	0.042572121	0.004212807	ancRNA
lncRNA-032	1:2629133-2632193	-	X	231	1.2948	0.764744506	0.003745814	9.76E-05	ancRNA
lncRNA-033	1:2684445-2686927	-	U	231	1.0534	0.714370079	0.068045888	0.000450418	lincRNA
lncRNA-034	1:2700312-2700599	-	U	129	1.1028	0.543303207	0.530346843	0.009259141	lincRNA
lncRNA-035	1:2869057-2869909	-	P	123	0.8591	0.830910668	0.134648669	0.048103491	lincRNA
lncRNA-036	1:2900783-2901013	-	P	45	1.104	0.529320921	0.011900033	0.011962456	lincRNA
lncRNA-037	1:2946022-2946566	+	X	120	0.8856	0.276097571	0.195349198	0.0167575	ancRNA
lncRNA-038	1:2970914-2971196	-	X	66	1.1459	0.601866634	0.031458881	0.025824184	ancRNA
lncRNA-039	1:3023799-3024088	+	U	57	0.9568	0.275277729	0.017266911	0.043105556	lincRNA
lncRNA-040	1:3024489-3025372	-	U	126	0.9892	0.58397444	0.138044518	0.002376545	lincRNA
lncRNA-041	1:3069135-3071386	-	X	135	0.8508	0.546821188	0.000707043	0.00126407	ancRNA
lncRNA-042	1:3112091-3116064	+	U	291	0.5917	0.964189698	0.009345177	0.007310675	lincRNA
lncRNA-043	1:3131192-3131770	-	U	108	0.4621	0.211931171	0.159085835	0.00055826	lincRNA
lncRNA-044	1:3137087-3137739	-	U	111	1.1447	0.952988411	0.117875324	0.016451432	lincRNA
lncRNA-045	1:3298530-3299176	-	U	129	0.9994	0.814367893	0.288671373	0.034092711	lincRNA
lncRNA-046	1:3358592-3358925	-	X	96	0.9985	0.795182947	0.182401357	0.000771649	ancRNA
lncRNA-047	1:3431697-3435189	-	X	270	0.6798	0.818707001	0.015306497	3.88E-05	ancRNA
lncRNA-048	1:3479795-3480308	+	P	84	0.7542	0.405978194	0.048157168	0.003691134	lincRNA
lncRNA-049	1:3515159-3516200	+	X	150	0.799	0.967603922	0.29571472	0.03308795	ancRNA
lncRNA-050	1:3527541-3528416	-	X	54	1.0523	0.444131344	0.001377659	0.005237491	N/A
lncRNA-051	1:3530426-3531104	+	X	114	0.7157	0.894633688	0.203492128	0.005050476	N/A
lncRNA-052	1:3532096-3532590	+	X	69	0.7035	1.084150931	0.050874974	0.023394215	ancRNA
lncRNA-053	1:3537739-3539092	-	U	186	0.9426	0.972851742	0.418943402	0.006470738	lincRNA
lncRNA-054	1:3576533-3578956	-	U	219	0.9404	0.537632662	0.03387619	8.77E-05	lincRNA
lncRNA-055	1:3604641-3604960	+	U	108	1.0245	0.746019109	0.298058342	0.0205882	lincRNA
lncRNA-056	1:3865417-3866510	+	X	48	0.7678	0.383877827	0.000574881	0.000721524	N/A
lncRNA-057	1:3881558-3884358	-	U	279	0.7864	0.885356039	0.29162251	0.001095626	lincRNA
lncRNA-058	1:3977888-3979189	-	X	141	0.8651	0.551899201	0.046914683	0.015396467	ancRNA
lncRNA-059	1:4017604-4018098	+	P	141	1.0224	0.574909283	0.526080606	0.004422776	lincRNA
lncRNA-060	1:4141780-4142781	+	U	81	0.8552	0.485898734	0.007115864	0.036476042	N/A
lncRNA-061	1:4219222-4219805	+	U	120	0.8548	0.099209492	0.183783344	0.032018535	lincRNA
lncRNA-062	1:4331760-4333886	+	X	159	0.9372	0.172182984	0.054358174	0.012635281	ancRNA
lncRNA-063	1:4364836-4366873	-	X	222	1.2572	0.78641091	0.142752849	0.022976989	ancRNA
lncRNA-064	1:4386839-4387455	-	X	96	0.6748	-0.3091845	0.041076232	0.000168376	ancRNA
lncRNA-065	1:4421079-4421527	-	X	114	1.2825	0.365656421	0.071566256	0.00160707	ancRNA
lncRNA-066	1:4459484-4459744	+	X	51	0.7974	0.993675013	0.038296683	0.001452514	ancRNA
lncRNA-067	1:4503051-4503685	-	U	117	0.6789	0.628181731	0.222184328	0.004876338	lincRNA
lncRNA-068	1:4573245-4574050	+	U	108	1.0263	0.140087886	0.045245692	0.018520484	lincRNA
lncRNA-069	1:4626391-4628012	-	X	201	0.7756	0.620102699	0.327168151	0.000291785	ancRNA
lncRNA-070	1:4643456-4643974	-	P	93	1.2282	0.715058847	0.053648466	0.005559848	lincRNA
lncRNA-071	1:4760550-4760938	-	U	63	0.817	0.528838826	0.032739802	0.006628375	ancRNA
lncRNA-072	1:4764168-4764731	-	X	138	0.9728	-0.111111651	0.261926839	0.000367935	ancRNA
lncRNA-073	1:4764199-4764731	-	X	114	0.7196	0.879027249	0.373432901	6.44E-05	ancRNA
lncRNA-074	1:4838358-4838779	+	U	0	0	0	0.001266255	0.000205286	lincRNA
lncRNA-075	1:4913363-4913916	+	U	42	1.0309	-0.601160481	0.000853983	0.011043896	lincRNA
lncRNA-076	1:4915435-4916609	-	U	168	1.0032	0.538372683	0.334629579	0.011032843	lincRNA
lncRNA-077	1:4993385-4995287	-	X	153	0.8373	0.635433972	0.011891065	0.000835148	ancRNA
lncRNA-078	1:5007725-5008705	+	X	174	0.791	0.345212827	0.516271527	0.007384282	ancRNA
lncRNA-079	1:5035719-5036660	+	X	162	0.6608	0.325241937	0.430781146	0.00190031	ancRNA
lncRNA-080	1:5226787-5227191	-	U	96	0.8372	0.691015821	0.189422169	0.010086046	ancRNA
lncRNA-081	1:5348440-5348936	+	U	108	0.7259	0.81699772	0.258191745	0.000163577	lincRNA
lncRNA-082	1:5372588-5373598	+	X	123	0.8482	0.744818938	0.069709828	0.014239179	ancRNA
lncRNA-083	1:5374682-5376405	-	X	186	0.8782	0.570442124	0.099565874	0.001218616	ancRNA
lncRNA-084	1:5421805-5422373	+	X	75	1.1636	0.454945315	0.013563238	0.007589758	N/A
lncRNA-085	1:5447226-5448805	-	U	153	0.7921	0.993413066	0.053259482	0.002166253	lincRNA
lncRNA-086	1:5492903-5493693	+	U	144	0.9131	1.078097098	0.503096376	0.000985521	ancRNA
lncRNA-087	1:5639278-5639501	+	P	57	0.5628	0.124996205	0.034259228	0.001855186	lincRNA
lncRNA-088	1:5745927-5747684	+	U	138	1.1531	0.970014744	0.006465294	0.003365763	lincRNA
lncRNA-089	1:5747973-5748336	-	P	108	0.7671	0.389201209	0.260418506	0.00325685	lincRNA
lncRNA-090	1:5783810-5784589	-	U	120	0.7546	0.901681998	0.460045882	0.007450701	lincRNA
lncRNA-091	1:5820073-5821140	-	X	153	0.6117	0.767468578	0.322293472	0.003798652	N/A
lncRNA-092	1:5838536-5838791	-	P	93	0.4669	0.180411889	0.227102614	0.023390092	lincRNA
lncRNA-093	1:5861950-5862309	+	P	42	0.8893	0.315795321	0.006478416	0.000137181	lincRNA
lncRNA-094	1:5862617-5863648	+	X	84	0.915	0.077193334	0.005998494	0.006584541	ancRNA
lncRNA-095	1:5954483-5954893	+	X	51	1.0821	0.420628762	0.0073245	0.000624057	ancRNA
lncRNA-096	1:6333695-6335121	+	X	171	1.1545	0.682352405	0.107040563	0.007374557	ancRNA
lncRNA-097	1:6376667-6377662	-	X	138	0.8162	0.813572807	0.324326199	0.034469938	ancRNA
lncRNA-098	1:6399277-6400782	+	U	183	0.5043	0.429468537	0.343895489	0.047596588	N/A
lncRNA-099	1:6461189-6461442	+	X	108	1.1073	0.435826089	0.258475524	0.000467742	ancRNA
lncRNA-100	1:6537536-6537949	-	U	87	0.9561	0.592734912	0.091959019	0.046473733	lincRNA
lncRNA-101	1:6614020-6614238	-	U	45	0.9123	0.224227516	0.011918443	0.018989765	lincRNA
lncRNA-102	1:6622452-6626601	+	X	267	0.4897	0.948401826	0.002509833	0.000178794	ancRNA
lncRNA-103	1:6638616-6639332	+	X	84	0.6227	0.466813676	0.02780119	0.009665245	ancRNA
lncRNA-104	1:6677833-6678103	-	X	78	1.0397	0.752235271	0.106920349	0.003586251	ancRNA
lncRNA-105	1:6685016-6686850	-	X	171	0.7991	0.556134179	0.032119537	0.042410235	ancRNA
lncRNA-106	1:6704515-6705602	+	X	201	1.3096	0.065893052	0.514381946	0.005052655	ancRNA
lncRNA-107	1:6762288-6763021	-	X	150	0.6993	0.251583142	0.440145162	0.000837581	ancRNA
lncRNA-108	1:6813156-6813671	-	P	120	0.5	-0.162492394	0.231799161	0.003523595	lincRNA
lncRNA-109	1:6854022-6854330	-	P	0	0	0	0.002016583	0.024312965	lincRNA
lncRNA-110	1:6858983-6860758	-	X	204	0.5056	0.412366583	0.320424736	0.002792066	ancRNA
lncRNA-111	1:6858983-6860758	-	X	180	0.6016	0.303770167	0.12837656	0.000241013	ancRNA
lncRNA-112	1:6860998-6861431	+	U	48	0.7574	0.587951763	0.013965699	0.022146702	lincRNA
lncRNA-113	1:6884605-6886387	-	U	201	0.8168	0.492700549	0.169543758	0.007832975	lincRNA
lncRNA-114	1:6905912-6907058	-	U	120	0.9637	0.478943515	0.026431206	0.000573464	lincRNA
lncRNA-115	1:6993354-6993778	-	X	90	0.9285	0.902292115	0.120202861	0.0177416	N/A
lncRNA-116	1:7056158-7057294	-	X	120	0.8481	0.453898019	0.032905644	0.000837948	ancRNA
lncRNA-117	1:7083308-7083738	-	U	36	0.8091	0.816025639	0.008649196	0.020103378	lincRNA
lncRNA-118	1:7122373-7122633	+	P	78	0.9262	0.450147604	0.076425679	0.00052678	lincRNA
lncRNA-119	1:7138588-7139629	+	X	180	1.1588	0.304370008	0.389530266	6.46E-05	ancRNA
lncRNA-120	1:7139961-7140410	+	X	120	0.7314	0.458259119	0.357089687	0.00247221	ancRNA
lncRNA-121	1:7225595-7225988	+	X	93	0.8557	0.891705133	0.168805581	0.000205286	ancRNA
lncRNA-122	1:7253885-7254327	-	X	105	0.9969	-0.032757119	0.086596038	0.017726942	ancRNA
lncRNA-123	1:7437493-7438875	+	X	123	0.8135	0.763616224	0.036525329	0.020849041	ancRNA
lncRNA-124	1:7701460-7701698	+	X	87	0.4995	0.351145422	0.205130936	0.004370028	N/A
lncRNA-125	1:7747379-7747641	+	P	51	0.572	0.19514156	0.022404595	0.041826842	lincRNA
lncRNA-126	1:7894772-7895140	-	X	105	0.8359	0.82642672	0.298675687	0.021598425	ancRNA
lncRNA-127	1:7950462-7951575	+	P	183	0.9732	0.279815607	0.420117557	0.002978581	ancRNA
lncRNA-128	1:8038451-8039335	+	P	126	0.8231	1.109682132	0.188664647	0.013941492	lincRNA
lncRNA-129	1:8220896-8221592	-	U	96	0.7152	0.17326237	0.045319086	0.007502162	ancRNA
lncRNA-130	1:8243433-8244035	-	P	105	0.7256	0.862333654	0.166337404	0.015653898	lincRNA
lncRNA-131	1:8311244-8312303	-	X	141	0.6594	0.216454244	0.111691547	0.012459026	ancRNA
lncRNA-132	1:8325548-8326094	-	X	111	1.1946	0.799064338	0.139211379	0.006788244	ancRNA
lncRNA-133	1:8348986-8349524	-	P	105	0.7071	0.832952126	0.205480524	0.00039399	lincRNA
lncRNA-134	1:8505771-8506246	+	U	72	0.6335	-0.417201882	0.014241801	0.001665592	lincRNA
lncRNA-135	1:8593407-8593944	-	P	93	0.4573	0.209234622	0.087752396	0.01750078	lincRNA
lncRNA-136	1:8611415-8615391	-	X	288	0.9194	1.193824233	0.006134319	0.01029365	ancRNA
lncRNA-137	1:8638542-8639889	+	X	195	0.7395	0.303128251	0.443329363	0.000202834	ancRNA
lncRNA-138	1:8702005-8703405	-	X	180	1.2778	0.155589328	0.093177534	0.000166155	ancRNA
lncRNA-139	1:8711469-8712653	+	X	177	0.9213	0.718278068	0.40371672	0.000732049	ancRNA
lncRNA-140	1:8782899-8784110	+	P	177	1.1141	0.748378404	0.318612414	0.03055164	lincRNA
lncRNA-141	1:8873810-8874551	+	X	138	1.2341	0.780666923	0.235608939	0.004153991	ancRNA
lncRNA-142	1:8920943-8921335	-	X	60	0.7968	0.43222501	0.040937093	0.00636213	ancRNA
lncRNA-143	1:8960659-8960872	+	U	72	0.4419	1.24736789	0.265089781	0.006272969	lincRNA
lncRNA-144	1:9052883-9056022	-	X	270	0.7431	0.561818544	0.043566445	0.000983163	ancRNA
lncRNA-145	1:9091720-9092132	+	X	123	0.8151	0.530072863	0.422471896	0.010942938	ancRNA
lncRNA-146	1:9190769-9192011	-	J	156	0.6846	0.938749848	0.366468581	0.003728166	lincRNA
lncRNA-147	1:9382236-9384377	+	X	204	0.7377	0.209631447	0.043362607	0.000256125	ancRNA
lncRNA-148	1:9397354-9398506	+	X	174	1.2439	1.137150219	0.388841727	0.000106445	ancRNA
lncRNA-149	1:9411863-9413199	-	X	123	1.128	0.648933368	0.011360376	0.000142586	ancRNA
lncRNA-150	1:9737818-9741385	+	X	321	0.6026	0.533646471	0.143870404	0.000898305	ancRNA
lncRNA-151	1:9770693-9773497	-	X	273	1.2946	0.762531207	0.104302313	0.019563018	ancRNA
lncRNA-152	1:9818653-9818981	-	X	12	0.7608	-0.512763205	0.000833073	0.003200179	ancRNA
lncRNA-153	1:9900955-9902669	+	U	168	0.8993	0.546321411	0.073514992	0.021612269	lincRNA
lncRNA-154	1:9909936-9910452	-	X	75	0.9797	0.96091467	0.037968619	0.030669289	ancRNA
lncRNA-155	1:9973447-9974792	-	X	159	1.1346	0.862545017	0.096478505	0.011015327	ancRNA
lncRNA-156	1:10056344-10059203	-	X	210	0.5928	0.528243866	0.014157373	0.000927731	ancRNA
lncRNA-157	1:10073393-10076082	+	U	246	0.889	0.829594092	0.074713081	0.018876699	lincRNA
lncRNA-158	1:10128445-10128842	-	P	123	0.6683	0.43211155	0.465811927	0.03113394	lincRNA
lncRNA-159	1:10306404-10306957	+	U	117	0.8102	0.572084223	0.235036581	0.045444627	lincRNA
lncRNA-160	1:10312431-10313221	-	X	117	0.887	0.020395867	0.06618729	0.000108788	ancRNA
lncRNA-161	1:10322686-10326627	-	J	285	1.1443	1.273413116	0.005641438	0.000206517	lincRNA
lncRNA-162	1:10342487-10342820	+	U	96	0.4751	0.607147491	0.343561367	0.013968263	lincRNA
lncRNA-163	1:10367530-10368264	+	U	126	0.8738	0.904165132	0.241437013	0.029095691	lincRNA
lncRNA-164	1:10417714-10419191	-	U	174	0.7168	1.195344431	0.323986574	0.002722521	lincRNA
lncRNA-165	1:10482046-10482405	+	P	0	0	0	0.001634647	0.008448819	lincRNA
lncRNA-166	1:10512817-10513145	+	P	96	0.8454	0.15334217	0.123518753	0.000276903	ancRNA
lncRNA-167	1:10552238-10553295	-	X	117	0.645	0.708555882	0.054310156	0.000214926	ancRNA
lncRNA-168	1:10615553-10616559	+	X	132	0.4776	0.846366495	0.232066333	0.007520384	ancRNA
lncRNA-169	1:10633185-10635193	+	X	243	1.0031	0.508973294	0.478933159	0.000856965	ancRNA
lncRNA-170	1:10635309-10637165	-	X	186	1.0487	0.495610533	0.043436876	0.025374129	ancRNA
lncRNA-171	1:10766969-10768446	+	U	195	0.6699	0.597779102	0.520221524	0.003003926	lincRNA
lncRNA-172	1:10800846-10803456	+	X	243	0.5986	0.92246291	0.139741179	0.000766043	ancRNA
lncRNA-173	1:10803566-10803993	-	U	99	0.9721	1.147004313	0.216250567	0.011496812	lincRNA
lncRNA-174	1:10852775-10853418	+	P	72	0.8618	-0.064545658	0.007502762	0.002005024	lincRNA
lncRNA-175	1:11026842-11028867	-	U	210	1.0179	0.945820109	0.131995293	0.043790033	lincRNA
lncRNA-176	1:11034297-11035843	+	J	195	1.2087	1.365771652	0.459059228	3.99E-05	N/A
lncRNA-177	1:11125769-11126000	+	U	54	0.7965	0.184218593	0.021241083	0.003648252	ancRNA
lncRNA-178	1:11166466-11168234	+	X	177	1.1534	0.670123653	0.039015964	0.002777232	ancRNA
lncRNA-179	1:11194641-11195105	-	X	93	1.2589	0.35123639	0.043208802	0.000890289	ancRNA
lncRNA-180	1:11301553-11301777	-	X	108	0.8995	0.658251136	0.4079021	0.018527041	ancRNA
lncRNA-181	1:11421833-11422345	+	P	114	1.0861	0.691411358	0.187450572	0.035835363	lincRNA
lncRNA-182	1:11531963-11532612	-	X	129	0.8587	1.457649212	0.503149503	0.000268883	ancRNA
lncRNA-183	2:32152-32659	-	P	69	1.0134	0.404991192	0.014733025	0.043829813	lincRNA
lncRNA-184	2:456077-456665	-	X	87	0.9461	0.688744201	0.043087714	0.006229359	ancRNA
lncRNA-185	2:457025-458322	-	X	192	0.7925	0.593482344	0.512597222	0.008521185	ancRNA
lncRNA-186	2:458912-460409	+	X	192	0.5737	0.058350957	0.261808603	0.004919707	ancRNA
lncRNA-187	2:625628-626034	-	X	120	1.0599	0.768203355	0.362471189	0.018440093	ancRNA
lncRNA-188	2:676860-677075	-	U	72	0.6507	0.647194362	0.118143555	0.031846678	lincRNA
lncRNA-189	2:737974-738653	+	X	162	1.2651	0.378865564	0.486432155	0.006880197	ancRNA
lncRNA-190	2:961485-962404	-	U	156	0.7837	0.542822169	0.430737914	0.014849266	lincRNA
lncRNA-191	2:1009194-1010993	+	X	165	0.9768	0.290529315	0.015290624	0.0098731	ancRNA
lncRNA-192	2:1221123-1222095	-	X	108	0.7579	0.588221542	0.042669326	0.002990658	N/A
lncRNA-193	2:1269689-1270367	-	X	147	1.0331	0.568590234	0.48668994	0.01620626	ancRNA
lncRNA-194	2:1356189-1357006	+	X	126	1.0856	1.020104327	0.157158174	0.001245365	ancRNA
lncRNA-195	2:1376845-1377668	-	U	150	0.9226	0.318146238	0.293933473	0.00016058	lincRNA
lncRNA-196	2:1466469-1468605	-	X	225	0.7865	0.434988745	0.191635103	0.019856062	ancRNA
lncRNA-197	2:1481959-1483421	-	X	135	0.6937	0.184247476	0.019218853	0.007502162	ancRNA
lncRNA-198	2:1624770-1625225	+	X	111	1.0774	0.596480545	0.183378355	0.002851391	ancRNA
lncRNA-199	2:1643659-1644286	+	U	129	0.9619	0.641290321	0.277149974	0.004154422	lincRNA
lncRNA-200	2:1696622-1697422	-	X	108	1.1863	0.463210253	0.041338815	0.033254046	ancRNA
lncRNA-201	2:1712705-1713251	+	X	132	1.1163	1.231642082	0.391254369	0.007419078	ancRNA
lncRNA-202	2:1761545-1762285	+	U	117	0.3944	1.272358679	0.367148291	0.013632358	lincRNA
lncRNA-203	2:1797978-1799622	-	X	228	1.2468	-0.373830768	0.249177491	0.041198306	ancRNA
lncRNA-204	2:1813364-1817191	-	X	237	1.1126	0.519478806	0.000224125	0.00399403	ancRNA
lncRNA-205	2:1882345-1885676	+	X	255	0.6484	0.152047496	0.006421501	0.039511314	ancRNA
lncRNA-206	2:1896832-1897635	+	U	87	1.0727	0.462450751	0.011772221	0.006188947	lincRNA
lncRNA-207	2:1910416-1911472	+	X	183	1.1936	0.659452078	0.499986983	0.017612953	ancRNA
lncRNA-208	2:2007274-2007732	-	P	75	0.8607	0.18994686	0.024893127	0.003881327	lincRNA
lncRNA-209	2:2019716-2022096	-	X	225	0.8162	0.758316424	0.08315009	0.047202051	ancRNA
lncRNA-210	2:2053593-2054043	-	P	102	0.6886	1.238264891	0.335880076	0.000221402	lincRNA
lncRNA-211	2:2068186-2069299	+	X	171	0.8246	0.777401048	0.444006763	0.045134069	ancRNA
lncRNA-212	2:2121903-2122710	-	U	111	0.9982	0.775272806	0.067410416	0.034845171	lincRNA
lncRNA-213	2:2122772-2123693	+	P	141	0.684	1.440472624	0.454169811	0.007514343	lincRNA
lncRNA-214	2:2156149-2158891	-	X	231	1.179	0.429497083	0.011338943	0.007223192	ancRNA
lncRNA-215	2:2159149-2159858	+	P	120	0.4258	0.935071917	0.338856424	0.016429362	N/A
lncRNA-216	2:2175404-2176098	-	X	105	0.40973	-0.061112708	0.358842	0.001903115	ancRNA
lncRNA-217	2:2211157-2211991	-	U	147	0.9452	0.473402392	0.410024361	0.018688564	lincRNA
lncRNA-218	2:2304076-2305089	-	P	150	0.6726	0.57957288	0.270677134	0.000377581	lincRNA
lncRNA-219	2:2305782-2307283	-	U	174	0.9526	0.89464916	0.151965329	0.037737944	lincRNA
lncRNA-220	2:2315957-2316762	+	U	123	1.1266	0.729049625	0.101107409	0.001149683	lincRNA
lncRNA-221	2:2429555-2430032	-	U	48	0.7821	0.236118609	0.007611753	0.017579166	lincRNA
lncRNA-222	2:2450961-2451896	+	P	159	0.917	1.072439404	0.504187342	0.00144879	lincRNA
lncRNA-223	2:2554416-2555121	-	P	126	0.8074	0.785482586	0.25803046	0.000433902	lincRNA
lncRNA-224	2:2561467-2561805	+	X	84	1.1708	0.926811698	0.089833186	0.003725693	ancRNA
lncRNA-225	2:2596842-2597692	-	X	138	1.0044	0.434638906	0.159459604	0.000384214	ancRNA
lncRNA-226	2:2601632-2602044	-	X	105	1.0216	0.375013671	0.139761575	0.000888797	ancRNA
lncRNA-227	2:2611383-2611980	+	U	69	1.1807	1.005704461	0.015349502	0.001626464	lincRNA
lncRNA-228	2:2653363-2654366	+	X	150	0.825	1.027256675	0.335307291	0.017983591	N/A
lncRNA-229	2:2665990-2666376	+	X	81	1.0467	0.588746345	0.053628222	0.0002159	ancRNA
lncRNA-230	2:2666862-2670341	+	X	279	0.591	1.124601866	0.051151927	0.003140936	N/A
lncRNA-231	2:2669785-2670344	-	U	129	0.9928	0.553509287	0.368708765	0.00822278	N/A
lncRNA-232	2:2703663-2704766	-	U	156	0.6594	0.556908076	0.263538907	0.024419282	N/A
lncRNA-233	2:2727901-2728603	+	J	141	0.6928	0.420794867	0.451648931	0.013114892	N/A
lncRNA-234	2:2909701-2910818	-	J	183	1.1427	0.60314454	0.492313023	0.000904063	N/A
lncRNA-235	2:2919846-2921036	-	X	177	0.7292	0.155248195	0.204457407	0.000274924	ancRNA
lncRNA-236	2:2922337-2922978	+	X	132	0.8774	0.80567604	0.369111165	0.000489158	ancRNA
lncRNA-237	2:2970885-2971371	+	P	135	0.9116	0.658892681	0.514643754	0.001739345	lincRNA
lncRNA-238	2:3080205-3080522	+	P	63	0.5364	0.541770219	0.052928725	0.001534725	lincRNA
lncRNA-239	2:3097600-3099784	-	X	159	1.0874	0.805517125	0.003370401	0.006917529	ancRNA
lncRNA-240	2:3143577-3144541	+	U	138	0.9638	1.206174188	0.282829122	0.00763456	lincRNA
lncRNA-241	2:3243718-3244843	+	X	174	0.9556	0.836515972	0.507673401	0.047016015	ancRNA
lncRNA-242	2:3416925-3418347	-	X	186	0.7602	0.57404276	0.314815254	0.000877105	ancRNA
lncRNA-243	2:3468852-3469216	+	U	63	0.6074	0.189792749	0.034732516	0.023577661	lincRNA
lncRNA-244	2:3497082-3498201	+	X	162	0.8084	1.031775014	0.388699612	0.007593568	ancRNA
lncRNA-245	2:3695695-3697012	+	U	141	0.5632	0.455772151	0.077933603	0.00223606	N/A
lncRNA-246	2:3793806-3794053	+	X	93	0.9845	0.24124074	0.129131442	0.002529862	N/A
lncRNA-247	2:3965991-3966375	+	P	78	0.982	0.994501311	0.076980094	0.039925325	lincRNA
lncRNA-248	2:4142324-4142698	-	U	99	0.6026	0.488106763	0.224434994	0.000452708	lincRNA
lncRNA-249	2:4261133-4261792	-	U	120	1.0314	1.048757723	0.222043624	0.006130815	lincRNA
lncRNA-250	2:4553346-4553553	-	P	69	1.1458	0.688637966	0.054608992	0.025165126	lincRNA
lncRNA-251	2:4616424-4617834	-	X	168	0.7035	0.188168927	0.110070244	0.004428333	ancRNA
lncRNA-252	2:4646825-4649533	+	J	228	1.2243	0.902429483	0.071412486	0.006197038	ancRNA
lncRNA-253	2:4699100-4699883	-	X	123	1.1302	0.268598756	0.068467445	5.40E-05	ancRNA
lncRNA-254	2:4799235-4801072	-	X	192	0.8008	0.734572925	0.115780248	0.018702212	ancRNA
lncRNA-255	2:4858751-4859152	-	U	93	1.093	0.605979463	0.109747366	0.001720905	lincRNA
lncRNA-256	2:5016178-5016521	-	P	84	0.8945	1.386353225	0.196579849	0.024133393	lincRNA
lncRNA-257	2:5018381-5018594	-	P	81	1.0589	0.55522596	0.098619612	0.002764347	lincRNA
lncRNA-258	2:5194300-5197404	-	X	330	1.2281	0.293322344	0.359296045	0.000179741	ancRNA
lncRNA-259	2:5241913-5242191	+	P	36	0.7737	-0.173598318	0.004468263	6.76E-05	lincRNA
lncRNA-260	2:5246457-5247286	+	X	147	1.0284	0.481353432	0.259159886	0.001657359	ancRNA
lncRNA-261	2:5266200-5267111	+	X	126	0.7943	0.607910894	0.110755152	0.006018284	ancRNA
lncRNA-262	2:5475678-5476514	+	U	156	1.0744	0.534031798	0.426526909	0.000979074	lincRNA
lncRNA-263	2:5482400-5483007	-	X	126	0.9332	0.322427255	0.20483893	0.000438625	ancRNA
lncRNA-264	2:5489682-5490514	+	X	165	1.0845	0.255658358	0.458087802	0.002946789	ancRNA
lncRNA-265	2:5724070-5724891	-	U	153	1.158	0.970905951	0.418050262	0.002712843	lincRNA
lncRNA-266	2:5764110-5764682	+	P	75	0.7067	0.854132719	0.040387472	0.016411971	lincRNA
lncRNA-267	2:5792016-5792965	+	X	132	1.185	0.224906044	0.076712636	0.001190835	ancRNA
lncRNA-268	2:5840647-5841717	+	X	150	1.114	0.504400285	0.282737003	0.000350065	ancRNA
lncRNA-269	2:5903483-5904104	+	U	45	0.845	-0.402539661	0.001262718	0.039641535	lincRNA
lncRNA-270	2:6090013-6090297	+	P	87	1.069	1.425312755	0.228689017	0.027323948	lincRNA
lncRNA-271	2:6101489-6103184	+	X	165	1.0252	1.503976217	0.078464123	0.032873379	ancRNA
lncRNA-272	2:6185332-6186859	+	X	177	1.2586	1.043871646	0.151386168	0.008121374	ancRNA
lncRNA-273	2:6370201-6370430	-	X	0	0	0	0.002791225	0.018755197	ancRNA
lncRNA-274	2:6393646-6394507	-	X	159	1.124	0.997826022	0.481387009	0.025402691	ancRNA
lncRNA-275	2:6565999-6567078	+	X	165	0.625	0.76784593	0.466875841	0.024393923	ancRNA
lncRNA-276	2:6656911-6657544	-	X	144	1.0144	0.355756683	0.370527794	0.004355974	ancRNA
lncRNA-277	2:6717142-6717496	-	U	72	0.8728	-0.437521469	0.015932639	0.049089418	lincRNA
lncRNA-278	2:6769439-6770399	-	U	126	0.7065	1.220141593	0.186493864	0.010030664	lincRNA
lncRNA-279	2:6869012-6869737	-	U	126	0.9426	0.947874882	0.238037423	0.00086716	lincRNA
lncRNA-280	2:7008784-7009515	-	U	147	0.8023	0.245365426	0.362331353	0.043473204	ancRNA
lncRNA-281	2:7097694-7099622	+	X	174	0.9728	0.564324237	0.020281319	0.006109124	ancRNA
lncRNA-282	2:7108810-7110136	-	P	189	0.8458	0.624882038	0.429202236	0.000740444	lincRNA
lncRNA-283	2:7185926-7187562	+	X	201	1.203	0.046659476	0.11237434	0.022295507	ancRNA
lncRNA-284	2:7310262-7310947	-	U	114	0.957	0.223126502	0.11072626	0.011052797	lincRNA
lncRNA-285	2:7332772-7334536	-	X	201	0.9041	0.357181338	0.142186222	0.000228689	ancRNA
lncRNA-286	2:7367133-7368512	-	X	156	0.6625	0.495092812	0.096272394	0.005315551	ancRNA
lncRNA-287	2:7679784-7682111	-	X	264	0.6742	0.480941218	0.532206442	0.004669045	ancRNA
lncRNA-288	2:7847941-7848264	+	P	87	0.975	0.711282402	0.116477459	0.047328774	lincRNA
lncRNA-289	2:7974907-7975909	+	U	120	1.0344	1.187796971	0.502391716	0.021805173	lincRNA
lncRNA-290	2:7979908-7980651	-	U	84	0.9023	1.135579416	0.064194129	0.00703699	N/A
lncRNA-291	2:8062699-8063174	+	U	87	1.027	1.057563665	0.087237084	6.58E-05	lincRNA
lncRNA-292	2:8069198-8070084	-	P	153	0.5247	0.428483348	0.440071086	0.017104173	lincRNA
lncRNA-293	2:8071034-8073445	+	X	237	0.8712	0.520090869	0.195224741	0.00399778	ancRNA
lncRNA-294	2:8120514-8120988	+	U	96	1.098	0.471441111	0.085250853	0.002211219	lincRNA
lncRNA-295	2:8394850-8395142	-	P	84	0.9947	0.603902889	0.098210119	0.007548739	lincRNA
lncRNA-296	2:8407564-8408150	-	U	126	0.5208	0.85870806	0.487543772	0.000435942	lincRNA
lncRNA-297	2:8633610-8633991	+	P	90	1.0066	0.709997736	0.10481656	0.009224861	lincRNA
lncRNA-298	2:8726838-8727256	-	P	99	0.8991	0.31316268	0.112556719	0.002514165	lincRNA
lncRNA-299	2:8829396-8829851	+	J	72	0.9991	0.607851354	0.033392958	0.030606524	lincRNA
lncRNA-300	3:159103-160101	-	P	150	0.7271	1.0004019	0.367006053	0.003650608	lincRNA
lncRNA-301	3:573455-574045	-	X	108	1.1397	0.596961222	0.089946532	0.000521983	ancRNA
lncRNA-302	3:637559-638084	-	P	72	0.76	0.154632088	0.017971558	0.008650499	lincRNA
lncRNA-303	3:650891-652278	-	X	237	0.5582	0.287100028	0.100237065	0.043020928	ancRNA
lncRNA-304	3:657594-659468	+	X	171	0.6074	0.847830156	0.079799202	0.004388971	ancRNA
lncRNA-305	3:657594-659425	+	X	171	0.6074	0.847830156	0.228656381	0.009952814	ancRNA
lncRNA-306	3:1046651-1046866	-	X	18	0.7896	-0.309359212	0.001759776	0.006897997	N/A
lncRNA-307	3:1088329-1088788	-	P	123	0.7523	0.138055566	0.300232038	0.003653792	lincRNA
lncRNA-308	3:1225998-1229940	-	X	276	1.0234	0.457408155	0.001356116	0.008190714	ancRNA
lncRNA-309	3:1236781-1237176	+	U	78	0.4247	-0.09819677	0.052299208	0.001158163	lincRNA
lncRNA-310	3:1326914-1327402	+	X	105	0.6192	0.204248595	0.153116016	0.005217406	ancRNA
lncRNA-311	3:1392324-1393044	-	X	105	0.5766	0.522921498	0.095415204	0.027444492	ancRNA
lncRNA-312	3:1404078-1404987	-	X	111	0.8817	0.569488918	0.043123136	0.003798652	ancRNA
lncRNA-313	3:1437138-1437714	-	U	90	1.0817	0.173436765	0.0317093	0.001206272	ancRNA
lncRNA-314	3:1440879-1441135	+	X	0	0	0	0.002497793	0.00545041	ancRNA
lncRNA-315	3:1446249-1446960	-	U	108	0.5079	0.73101042	0.15352435	0.01206006	lincRNA
lncRNA-316	3:1611025-1612120	-	X	168	0.8166	0.597492733	0.375646115	8.35E-05	ancRNA
lncRNA-317	3:1763651-1764336	+	P	96	0.816	0.364795898	0.040976198	0.010857053	lincRNA
lncRNA-318	3:1813247-1813529	+	U	60	0.8737	0.559088989	0.032234341	0.023604788	lincRNA
lncRNA-319	3:1824715-1825140	-	U	117	0.6154	0.376569291	0.425173595	0.004573513	ancRNA
lncRNA-320	3:1882793-1883073	-	P	120	1.084	0.641729348	0.444785862	0.000237033	N/A
lncRNA-321	3:1943774-1944258	-	U	54	0.7982	0.078946008	0.006737831	0.016386252	lincRNA
lncRNA-322	3:1952949-1953445	+	P	138	0.9841	0.677129336	0.524394077	0.016218041	lincRNA
lncRNA-323	3:1955511-1956093	-	X	99	1.1408	0.988869462	0.086427502	0.00191176	ancRNA
lncRNA-324	3:1960861-1962338	-	X	243	1.2353	0.740740469	0.069118546	0.006671232	ancRNA
lncRNA-325	3:1999237-2000906	+	X	201	0.8771	0.589114789	0.504711695	0.003877574	ancRNA
lncRNA-326	3:2306116-2307667	+	X	165	1.014	0.400586228	0.044088548	0.001088885	ancRNA
lncRNA-327	3:2337738-2339011	+	X	123	1.0964	0.098042244	0.008412737	0.011019487	ancRNA
lncRNA-328	3:2452729-2453202	+	P	93	0.9553	0.409611377	0.06850907	0.012452972	lincRNA
lncRNA-329	3:2466662-2467691	-	X	159	0.6706	0.423746195	0.328016877	0.009814318	ancRNA
lncRNA-330	3:2483542-2484615	+	U	141	0.684	0.274872516	0.10872802	0.005337767	lincRNA
lncRNA-331	3:2487173-2488585	+	X	171	1.0126	0.522397588	0.138476826	0.00580564	ancRNA
lncRNA-332	3:2571059-2572268	-	X	129	1.2415	0.371312444	0.09561429	0.003492774	ancRNA
lncRNA-333	3:2761733-2766088	+	J	285	0.6348	0.934778961	0.001584342	0.001295662	ancRNA
lncRNA-334	3:2807382-2808278	-	P	150	0.4595	0.57953015	0.453706584	0.004484772	lincRNA
lncRNA-335	3:2808892-2810800	+	X	249	1.2444	0.592073572	0.518199855	0.001328128	ancRNA
lncRNA-336	3:2847356-2848186	+	X	105	0.9668	1.62047085	0.14637938	0.000240542	ancRNA
lncRNA-337	3:2856904-2858923	-	X	201	0.7594	0.6090633	0.08703769	0.004255077	ancRNA
lncRNA-338	3:2899898-2900260	-	U	51	0.5706	0.874070877	0.031278704	0.002567364	lincRNA
lncRNA-339	3:3069096-3070240	-	X	135	1.2234	0.550905908	0.037406942	0.014781361	ancRNA
lncRNA-340	3:3069116-3070240	-	X	135	1.2234	0.550905908	0.04969895	0.044885609	ancRNA
lncRNA-341	3:3167163-3167517	-	U	42	0.6506	0.767685599	0.018717537	0.029379794	lincRNA
lncRNA-342	3:3236571-3241870	-	X	450	0.654	0.844939481	0.242721564	0.000266067	ancRNA
lncRNA-343	3:3342905-3343760	-	X	129	0.5707	0.59266511	0.204211348	0.000164708	ancRNA
lncRNA-344	3:3363690-3369251	-	X	405	0.5474	0.406426808	0.00493182	0.040990159	ancRNA
lncRNA-345	3:3534226-3534733	-	P	108	0.717	0.740902876	0.236550516	0.013725323	lincRNA
lncRNA-346	3:3683112-3683431	-	U	0	0	0	0.001927304	0.016043508	lincRNA
lncRNA-347	3:3699710-3702299	-	U	252	0.8633	0.513156188	0.136927034	0.010580221	ancRNA
lncRNA-348	3:3730511-3731348	-	X	129	0.6065	0.367714006	0.169422511	0.000400423	N/A
lncRNA-349	3:3891094-3891744	+	J	93	0.503	0.45381385	0.086436363	0.014778204	ancRNA
lncRNA-350	3:3966048-3966478	-	U	87	0.853	0.766084586	0.097802133	0.00473074	lincRNA
lncRNA-351	3:3972664-3974929	+	U	204	0.8894	0.211810185	0.021190859	0.011574933	lincRNA
lncRNA-352	3:4025236-4028567	-	X	234	0.733	0.580066846	0.002773957	0.003109223	ancRNA
lncRNA-353	3:4143942-4144345	+	U	0	0	0	0.001363712	0.001698978	lincRNA
lncRNA-354	3:4226970-4227560	+	X	132	0.4835	0.547951377	0.496341248	0.00224316	ancRNA
lncRNA-355	3:4335148-4337033	+	X	186	0.7862	0.850107742	0.08161481	0.002916405	ancRNA
lncRNA-356	3:4357555-4357977	-	X	108	1.0318	0.717184781	0.170768905	0.002276267	ancRNA
lncRNA-357	3:4432376-4432744	-	X	96	0.6017	0.888441472	0.280951148	0.000127149	ancRNA
lncRNA-358	3:4470007-4470470	+	U	93	0.96	0.788508556	0.15805237	0.008457669	ancRNA
lncRNA-359	3:4502354-4504046	-	U	135	0.9196	0.63176986	0.006977764	0.001395873	lincRNA
lncRNA-360	3:4531270-4531745	-	X	129	0.798	0.390226477	0.46015927	0.012369514	ancRNA
lncRNA-361	3:4559891-4560536	+	X	84	1.2195	1.526301503	0.047845733	0.003386322	ancRNA
lncRNA-362	3:4640449-4645235	-	J	357	0.7691	0.745722701	0.035991397	0.000197997	ancRNA
lncRNA-363	3:4667299-4667845	-	U	105	0.7882	0.709175466	0.161705561	0.000704032	lincRNA
lncRNA-364	3:4712449-4712911	+	X	105	0.9451	0.596874954	0.194958652	0.046310402	ancRNA
lncRNA-365	3:4719245-4723641	+	X	246	0.4716	0.691411776	0.000140264	0.041907282	ancRNA
lncRNA-366	3:4727693-4727989	+	P	117	0.7175	0.197601841	0.402521565	0.000279469	lincRNA
lncRNA-367	3:4733744-4735111	+	X	192	1.0108	0.63565413	0.356063832	0.000297836	ancRNA
lncRNA-368	3:4875840-4876715	-	U	150	0.5859	0.938231978	0.52679229	0.000401753	lincRNA
lncRNA-369	3:4888638-4890330	+	X	198	0.8407	0.596202233	0.253883083	0.00298383	ancRNA
lncRNA-370	3:4985300-4986383	-	X	189	0.9041	0.079064414	0.505842257	0.005868995	ancRNA
lncRNA-371	3:5041183-5042436	+	U	156	0.5368	0.776126558	0.321437833	0.00849331	ancRNA
lncRNA-372	3:5041263-5044947	-	X	300	0.6345	0.785356003	0.038240846	0.000877053	ancRNA
lncRNA-373	3:5057638-5058965	+	X	183	0.4424	0.428838897	0.529827876	0.018136561	ancRNA
lncRNA-374	3:5056000-5057032	-	X	141	1.2019	0.363757902	0.085219884	0.00047466	ancRNA
lncRNA-375	3:5112584-5113267	-	P	138	0.9233	0.423270719	0.296684605	0.008196697	lincRNA
lncRNA-376	3:5268789-5270213	-	X	195	0.6425	0.268853589	0.519815128	0.003499597	ancRNA
lncRNA-377	3:5304838-5305339	-	P	120	0.652	0.575479282	0.365367007	0.007514433	lincRNA
lncRNA-378	3:5315453-5316254	+	U	111	0.9187	0.752231762	0.12049134	0.0070735	lincRNA
lncRNA-379	3:5462821-5463283	+	X	75	1.1896	-0.310615241	0.008678772	0.003881327	ancRNA
lncRNA-380	3:5530648-5530924	-	U	78	0.9184	0.344873503	0.083887886	0.025527646	lincRNA
lncRNA-381	3:5539375-5539793	+	U	117	0.9543	0.803352899	0.357765076	0.026423399	lincRNA
lncRNA-382	3:5618050-5619127	-	X	156	1.0784	0.760616463	0.209257464	0.00015008	ancRNA
lncRNA-383	3:5645414-5645724	+	P	81	0.8404	1.348103039	0.197484995	3.92E-06	lincRNA
lncRNA-384	3:5759376-5760954	+	U	117	1.0044	1.093898158	0.007822596	0.049132462	lincRNA
lncRNA-385	3:5796183-5796608	-	P	54	0.6942	0.805845718	0.022184248	0.012096259	lincRNA
lncRNA-386	3:5814910-5816314	-	U	189	0.7123	0.705536466	0.476936797	0.021541565	ancRNA
lncRNA-387	3:5820784-5821733	-	U	150	1.0276	1.278644292	0.432638211	0.000882551	lincRNA
lncRNA-388	3:5886685-5889544	-	X	186	0.7694	1.003609207	0.001941525	0.000108707	ancRNA
lncRNA-389	3:5925121-5925582	-	U	0	0	0	0.001073868	0.012886213	lincRNA
lncRNA-390	3:5935758-5936546	-	X	123	0.9595	1.050518268	0.237434512	9.05E-05	ancRNA
lncRNA-391	3:6000788-6002929	+	U	198	0.804	1.001449725	0.065630642	0.014026951	ancRNA
lncRNA-392	3:6024836-6025313	-	U	84	1.1076	0.765661907	0.048707095	0.028962995	lincRNA
lncRNA-393	3:6072942-6074703	+	U	171	0.9616	0.905564649	0.049117567	1.28E-05	lincRNA
lncRNA-394	3:6081765-6082596	+	P	111	0.7478	0.7530546	0.085384469	0.003973063	lincRNA
lncRNA-395	3:6160523-6160731	-	U	78	1.1496	0.93443551	0.111177136	0.033165321	lincRNA
lncRNA-396	3:6167377-6168522	-	X	165	0.9471	1.201828635	0.398522384	0.000364147	N/A
lncRNA-397	3:6198881-6199859	+	J	99	0.8813	0.946142454	0.097017881	0.013106305	ancRNA
lncRNA-398	3:6364291-6365399	+	X	141	0.8976	0.284304589	0.071664354	7.39E-05	ancRNA
lncRNA-399	3:6418084-6419012	-	X	141	1.2171	0.749928592	0.143488252	0.008180268	ancRNA
lncRNA-400	3:6471995-6472404	-	X	72	0.8592	0.79776403	0.049300459	0.034068224	ancRNA
lncRNA-401	3:6480547-6480912	-	X	120	0.8327	0.550970292	0.427462603	0.010325955	ancRNA
lncRNA-402	3:6503692-6504176	+	P	93	0.5219	0.312522042	0.108505104	0.001740096	lincRNA
lncRNA-403	3:6660145-6660586	-	X	63	1.0461	1.463877524	0.041272388	0.011342256	ancRNA
lncRNA-404	3:6775285-6775505	+	X	81	1.2405	1.16203954	0.136626998	0.044465899	ancRNA
lncRNA-405	3:6899732-6900889	+	X	132	0.7233	0.458897723	0.056490271	0.011624646	ancRNA
lncRNA-406	3:7271357-7271664	+	P	96	0.7174	0.005486301	0.136703431	0.000187625	lincRNA
lncRNA-407	3:7313632-7314099	+	U	138	0.9848	0.445821364	0.489905996	0.019073131	lincRNA
lncRNA-408	3:7548962-7549933	-	X	117	0.9821	0.447622353	0.035475681	0.000206517	ancRNA
lncRNA-409	3:7684207-7684742	-	U	63	1.0933	0.310055884	0.0091336	0.002112736	lincRNA
lncRNA-410	4:137938-138253	+	P	60	1.233	0.804965666	0.021672122	0.030875669	lincRNA
lncRNA-411	4:156455-156707	-	P	87	0.778	0.912883894	0.229491428	0.045111794	lincRNA
lncRNA-412	4:230802-233837	+	X	285	0.7875	0.65970897	0.172673735	0.020698179	ancRNA
lncRNA-413	4:247619-248309	+	P	129	0.9933	0.72418824	0.236110065	0.004388971	lincRNA
lncRNA-414	4:293410-295113	-	U	201	0.5388	0.816868345	0.484655415	0.004114609	N/A
lncRNA-415	4:312024-312373	+	P	42	1.0765	0.313440129	0.005077553	0.003556076	lincRNA
lncRNA-416	4:438126-440294	-	X	138	0.9781	0.216540018	0.258095148	0.00367025	ancRNA
lncRNA-417	4:469186-470764	+	X	117	0.9241	0.696571141	0.004310278	0.037126988	ancRNA
lncRNA-418	4:474121-474818	+	U	90	0.6335	0.320590187	0.035067339	0.034377878	lincRNA
lncRNA-419	4:492950-495389	+	X	195	0.5599	0.932188512	0.022712719	0.000175534	ancRNA
lncRNA-420	4:523192-524389	+	X	174	0.9359	0.0534542	0.202104858	0.016846951	ancRNA
lncRNA-421	4:550689-555786	-	J	387	0.5756	0.164225199	0.018835137	0.00203433	ancRNA
lncRNA-422	4:554696-555812	+	J	123	0.5711	0.823992415	0.113181148	0.018760238	ancRNA
lncRNA-423	4:712551-716246	+	U	288	0.5335	0.701880693	0.02492042	0.000973564	lincRNA
lncRNA-424	4:771026-772743	+	U	150	0.6902	0.337088458	0.014910753	0.002224981	lincRNA
lncRNA-425	4:821464-821941	-	X	144	1.1118	-0.033983993	0.385458443	0.044839528	ancRNA
lncRNA-426	4:822007-824088	+	P	222	0.6519	0.530336115	0.207367243	0.000446298	lincRNA
lncRNA-427	4:860360-860723	-	U	57	0.6709	0.322426584	0.020608905	0.027944352	lincRNA
lncRNA-428	4:1043439-1044462	-	X	114	0.4966	0.3309714	0.043902985	0.003505606	lincRNA
lncRNA-429	4:1105600-1106174	-	U	138	1.0008	0.193396388	0.313030472	0.0472999	lincRNA
lncRNA-430	4:1120651-1121161	-	X	123	0.9439	-0.182383126	0.064665038	0.004388971	ancRNA
lncRNA-431	4:1146672-1147116	-	P	126	0.6306	0.425449061	0.472244135	0.01133881	lincRNA
lncRNA-432	4:1184458-1184889	-	U	84	0.6842	1.073208199	0.141916739	0.000412521	lincRNA
lncRNA-433	4:1185887-1186641	-	U	126	0.9484	0.359003478	0.149980531	0.043425532	ancRNA
lncRNA-434	4:1188027-1188230	-	U	18	0.831	0.023975462	0.002511702	0.047804871	lincRNA
lncRNA-435	4:1211177-1212385	+	X	135	0.8972	0.548829998	0.04654278	6.46E-05	ancRNA
lncRNA-436	4:1253700-1254343	-	P	12	0.6814	-1.287002711	8.55E-05	0.007470346	lincRNA
lncRNA-437	4:1262933-1263351	-	P	96	1.2196	0.231070401	0.056700563	0.000528364	lincRNA
lncRNA-438	4:1304332-1306183	-	X	213	1.0332	0.931614133	0.26216869	0.037423432	ancRNA
lncRNA-439	4:1381946-1382564	+	X	138	1.0729	0.623069932	0.354320655	0.000150999	ancRNA
lncRNA-440	4:1580297-1581115	-	X	87	0.9482	0.120980553	0.015455708	7.51E-05	ancRNA
lncRNA-441	4:1594635-1597004	-	U	165	0.667	0.972781515	0.005017045	0.000766367	lincRNA
lncRNA-442	4:1634199-1635042	-	P	147	0.7072	0.804570506	0.434680447	0.000205356	lincRNA
lncRNA-443	4:1909103-1910322	+	X	177	0.7777	0.502027634	0.443576105	0.030493849	ancRNA
lncRNA-444	4:1953439-1954896	-	U	177	0.5216	0.861080483	0.373598925	0.040278284	lincRNA
lncRNA-445	4:2008575-2011185	+	J	222	0.8682	1.264164648	0.058141012	0.048213836	ancRNA
lncRNA-446	4:2134503-2135655	+	P	69	0.8059	0.847844133	0.002334667	0.0023855	lincRNA
lncRNA-447	4:2154961-2156221	-	U	105	0.501	0.127980355	0.01001217	0.002764347	lincRNA
lncRNA-448	4:2223778-2226470	-	U	198	0.8379	1.207519067	0.011034924	0.01338576	ancRNA
lncRNA-449	4:2269549-2271513	+	P	195	0.7475	0.526690794	0.073322797	0.005906152	lincRNA
lncRNA-450	4:2321116-2325184	-	X	261	0.686	0.369366999	0.001420564	0.0291983	ancRNA
lncRNA-451	4:2439419-2439711	+	P	69	0.8344	0.171185028	0.035430584	0.001503582	lincRNA
lncRNA-452	4:2626748-2627158	+	U	87	0.7363	0.348214382	0.081204926	0.034378628	lincRNA
lncRNA-453	4:2642118-2643792	+	U	159	0.5421	1.172970226	0.129398536	0.010133156	ancRNA
lncRNA-454	4:2704967-2707003	+	P	93	0.8662	0.50479661	0.000148299	0.002893003	lincRNA
lncRNA-455	4:2719520-2720380	-	P	144	1.1324	0.632736852	0.207867219	0.001532064	lincRNA
lncRNA-456	4:2720790-2723198	+	X	240	1.2019	0.792852735	0.098656755	0.005195976	ancRNA
lncRNA-457	4:2727329-2729519	+	X	180	0.6938	0.652072532	0.020159565	0.044421541	ancRNA
lncRNA-458	4:2739823-2742592	+	U	267	0.6637	0.485657109	0.15487204	0.001953815	lincRNA
lncRNA-459	4:2758626-2759988	-	U	147	1.0172	0.687291857	0.047272928	0.023831023	lincRNA
lncRNA-460	4:2879925-2880344	-	U	66	1.2376	0.93684635	0.028282228	0.002581602	ancRNA
lncRNA-461	4:3008507-3011188	+	X	270	1.0985	0.752128645	0.178391991	0.013751928	ancRNA
lncRNA-462	4:3071400-3072608	-	X	147	1.283	0.278592471	0.038259196	0.000111742	ancRNA
lncRNA-463	4:3156918-3160787	+	U	195	0.6763	1.197423207	0.000112463	0.000300919	ancRNA
lncRNA-464	4:3191243-3192375	+	X	153	0.7642	0.203985396	0.204879242	0.020508737	N/A
lncRNA-465	4:3193134-3196565	+	X	318	0.7214	0.915264483	0.295520949	0.000363739	ancRNA
lncRNA-466	4:3263327-3264641	+	U	153	0.6644	0.99494136	0.169442573	0.003917857	lincRNA
lncRNA-467	4:3267219-3267452	+	P	66	1.0486	0.169846195	0.027738888	0.001698978	lincRNA
lncRNA-468	4:3347525-3347982	-	U	96	0.8467	0.303220286	0.088885475	0.003953044	lincRNA
lncRNA-469	4:3371446-3372784	+	U	189	0.599	0.176145837	0.38737056	0.018706201	lincRNA
lncRNA-470	4:3429144-3429812	+	P	150	0.8122	0.302649605	0.478285838	0.016124051	lincRNA
lncRNA-471	4:3444858-3445219	+	U	96	0.6809	0.75264554	0.234775864	0.026658372	lincRNA
lncRNA-472	4:3475440-3475756	+	U	18	0.7509	-0.908286059	0.000633796	0.029349538	lincRNA
lncRNA-473	4:3531907-3532328	-	X	18	1.0297	0.387124243	0.001133012	0.013011787	ancRNA
lncRNA-474	4:3634488-3637703	-	X	234	0.4879	0.6288045	0.008792677	0.040362159	ancRNA
lncRNA-475	4:3684873-3685284	-	U	36	0.8998	1.169236436	0.009411686	0.014785414	lincRNA
lncRNA-476	4:3896381-3897508	-	X	144	0.6259	0.582350175	0.150913736	0.002722521	ancRNA
lncRNA-477	4:3935565-3936554	+	X	126	1.2273	0.966423415	0.065176202	0.00096713	ancRNA
lncRNA-478	4:4057393-4058865	-	U	189	0.5822	0.783344214	0.422611456	0.002034533	lincRNA
lncRNA-479	4:4188808-4189966	-	X	144	1.1877	0.427323664	0.053218405	0.00132943	ancRNA
lncRNA-480	4:4253144-4254291	-	X	168	0.9543	0.543032125	0.471760011	0.002464242	ancRNA
lncRNA-481	4:4280526-4281260	+	X	111	1.0931	0.342312525	0.049728855	0.000245678	ancRNA
lncRNA-482	4:4426090-4426516	-	P	33	1.0374	0.642037177	0.003396811	0.020099266	lincRNA
lncRNA-483	4:4637673-4638132	+	U	39	0.922	0.322095143	0.00436003	0.017942614	ancRNA
lncRNA-484	4:4710483-4711002	-	X	147	1.2201	0.574767542	0.510357723	0.00350817	ancRNA
lncRNA-485	4:4789961-4792699	+	X	213	1.1676	0.708230353	0.005795712	0.000632747	ancRNA
lncRNA-486	4:4907406-4910072	-	X	276	0.8945	0.602666779	0.331439633	0.043020928	ancRNA
lncRNA-487	4:5123191-5123535	-	P	111	0.7472	0.827107707	0.430564839	0.002473937	lincRNA
lncRNA-488	4:5183914-5185020	+	P	159	0.7203	0.546918908	0.274192921	0.003039758	ancRNA
lncRNA-489	4:5202336-5202662	+	X	81	1.1332	0.047140067	0.033732805	0.004442545	ancRNA
lncRNA-490	4:5215883-5217497	-	X	204	0.9678	1.193159895	0.455673799	0.049264312	ancRNA
lncRNA-491	4:5247693-5249603	+	X	198	0.9315	0.878144405	0.140603394	0.001295662	ancRNA
lncRNA-492	4:5274968-5275677	+	U	153	0.8984	0.373134769	0.535431321	0.000995999	ancRNA
lncRNA-493	4:5284994-5286061	+	U	99	0.8581	0.49357783	0.080945054	0.004757035	N/A
lncRNA-494	4:5306463-5307266	-	U	141	0.6344	1.159692044	0.51663731	0.000150419	lincRNA
lncRNA-495	4:5308900-5312722	-	X	336	0.738	0.504609903	0.097706728	0.009147176	ancRNA
lncRNA-496	4:5326931-5327247	-	X	66	1.2637	1.492684494	0.059654411	0.001673136	ancRNA
lncRNA-497	4:5377185-5378239	-	P	150	0.7806	0.523405824	0.200002784	0.00167275	lincRNA
lncRNA-498	4:5432881-5433882	-	U	120	0.6952	0.143101252	0.050163695	0.020964482	lincRNA
lncRNA-499	4:5447156-5447945	+	X	138	1.2448	0.934871469	0.227928069	8.02E-05	ancRNA
lncRNA-500	4:5449756-5450502	-	X	108	0.8501	0.465885372	0.065114591	0.005129194	ancRNA
lncRNA-501	4:5506894-5507300	-	P	0	0	0	0.001346964	0.009783571	lincRNA
lncRNA-502	4:5582491-5583593	+	U	153	0.868	0.883482888	0.40410706	0.003426975	lincRNA
lncRNA-503	4:5623405-5623779	-	P	117	0.9856	0.274476369	0.261592255	0.000666891	lincRNA
lncRNA-504	4:5745125-5745401	-	P	42	1.2276	0.398521634	0.005991924	0.01181243	lincRNA
lncRNA-505	4:5826092-5827196	+	X	147	0.6332	0.80587615	0.22692798	0.02853382	ancRNA
lncRNA-506	4:5972736-5975419	-	X	246	0.8263	0.533707099	0.061519293	0.03668583	ancRNA
lncRNA-507	4:6003194-6004000	-	X	159	0.9927	0.614527346	0.481547056	0.033237215	ancRNA
lncRNA-508	4:6019824-6022648	-	X	228	0.8851	0.420254302	0.013092469	0.002109661	ancRNA
lncRNA-509	4:6164007-6164582	-	P	69	0.9182	-0.004803923	0.008214387	0.004451123	lincRNA
lncRNA-510	4:6166866-6167079	-	P	75	0.5947	0.558147543	0.136361315	0.018362878	lincRNA
lncRNA-511	4:6213869-6216258	-	U	264	0.7621	1.025272506	0.537438099	0.001641776	lincRNA
lncRNA-512	4:6216466-6219043	+	U	171	0.7351	0.326228819	0.0022929	0.002775797	lincRNA
lncRNA-513	4:6321255-6321895	-	X	144	0.9595	0.299723478	0.368702632	0.000672385	ancRNA
lncRNA-514	4:6336085-6336535	-	X	63	0.8622	1.089424917	0.034917387	0.025700557	ancRNA
lncRNA-515	4:6374796-6375842	+	X	75	0.7598	0.149280693	0.003975891	0.016740543	ancRNA
lncRNA-516	4:6431662-6432233	+	P	102	1.0304	-0.629872432	0.022508173	0.024297312	lincRNA
lncRNA-517	4:6477220-6477656	+	X	75	1.0626	0.588343875	0.031031335	0.001496341	N/A
lncRNA-518	4:6504606-6506250	+	X	228	0.9006	0.235293428	0.524317347	0.022832566	ancRNA
lncRNA-519	4:6508216-6509660	-	U	156	0.7329	0.992855311	0.112848559	0.017576039	lincRNA
lncRNA-520	4:6562305-6562596	-	U	84	0.5188	0.361557736	0.146692072	0.001773097	lincRNA
lncRNA-521	4:6621607-6623649	-	U	204	0.5615	1.019491506	0.228117174	0.006937592	ancRNA
lncRNA-522	4:6634518-6640953	-	X	318	0.8624	0.672190127	1.05E-06	0.000309979	ancRNA
lncRNA-523	4:6659662-6660191	+	P	102	0.6962	0.167483134	0.099132345	0.024171019	lincRNA
lncRNA-524	4:6673089-6677526	+	X	345	1.0979	1.073055306	0.015297507	0.039123933	ancRNA
lncRNA-525	4:6775996-6777717	+	X	189	1.0143	0.642214252	0.134978491	0.036336441	ancRNA
lncRNA-526	4:6892990-6893645	+	P	93	1.252	0.247368293	0.018161439	8.91E-05	lincRNA
lncRNA-527	4:7056104-7056889	-	X	96	0.7406	0.026035263	0.028358332	0.000148828	ancRNA
lncRNA-528	4:7137619-7138010	-	X	54	1.0524	-0.297293763	0.004441783	0.007241359	ancRNA
lncRNA-529	4:7142823-7143796	-	X	132	0.9611	0.403731505	0.077403604	0.011573426	ancRNA
lncRNA-530	4:7167370-7169945	-	X	219	1.0286	0.468390935	0.014949602	0.002355601	ancRNA
lncRNA-531	4:7249236-7249987	-	U	132	0.7742	0.753184871	0.290782686	7.24E-05	lincRNA
lncRNA-532	4:7282128-7282977	-	U	90	0.8619	0.048725678	0.010056269	0.01530139	lincRNA
lncRNA-533	4:7319023-7319302	-	U	117	0.7022	0.297019085	0.452300736	0.022023341	lincRNA
lncRNA-534	4:7345304-7346612	-	X	204	1.0981	0.392689449	0.499740721	0.002567364	ancRNA
lncRNA-535	4:7398175-7399016	-	U	72	1.1599	0.828389947	0.005692708	0.005261121	lincRNA
lncRNA-536	4:7414194-7421261	+	J	447	1.0479	1.070017943	0.000252605	0.03871941	lincRNA
lncRNA-537	4:7414194-7421261	+	J	447	1.0479	1.070017943	0.002779094	0.041339287	lincRNA
lncRNA-538	4:7436216-7438026	-	X	183	1.0113	0.613826578	0.052928404	0.003942513	ancRNA
lncRNA-539	4:7592217-7593444	-	U	129	0.7618	0.973063251	0.059401636	0.002044834	lincRNA
lncRNA-540	4:7592400-7593095	-	U	111	0.9107	0.747337389	0.293220739	0.045507998	lincRNA
lncRNA-541	4:7702095-7702457	-	X	60	1.0277	1.090203037	0.033049382	0.0199637	ancRNA
lncRNA-542	4:7772843-7773406	+	U	126	0.928	0.77934324	0.385508471	0.031832358	lincRNA
lncRNA-543	4:7822594-7824894	+	X	147	1.199	0.595424273	0.000872258	0.000641817	ancRNA
lncRNA-544	4:7832914-7833608	-	P	108	0.9998	0.375856457	0.058606202	0.005314887	lincRNA
lncRNA-545	4:7885923-7887741	-	J	171	0.9378	0.981127344	0.089189616	0.024134585	ancRNA
lncRNA-546	4:7922891-7923508	+	X	150	1.2458	0.403431497	0.396074752	0.003103025	ancRNA
lncRNA-547	4:8010916-8011126	+	P	36	0.9586	0.565559538	0.010090197	0.009995956	lincRNA
