# Supplementary material for: Developmental Dynamics of Long Noncoding RNA Expression during Sexual Fruiting Body Formation in Fusarium graminearum
Source: mBio. 2018 Aug 14;9(4):e01292-18. doi: 10.1128/mBio.01292-18 (PMC6094484; doi:10.1128/mBio.01292-18)
Supplement: TABLE S2 [file mbo004184025st2.rtf]

Table S2. The annotations of 1,122 XUTs.
ID	coordinate	strand	CPAT_score	gene_ID	DE_stage	FC_S0	adj.p-value_S0	FC_S4	adj.p-value_S4
XUT-0001	1:23519-25108	-	1.000	FGRRES_16069	S0	10.9	0.036	.	.
XUT-0002	1:67014-70396	+	1.000	FGRRES_00003	S4	.	.	3.9	0.041
XUT-0003	1:172402-174751	-	1.000	FGRRES_00040	S0_S4	197.5	0.001	208.1	0.000
XUT-0004	1:211419-212267	-	1.000	FGRRES_00045	S0	3.3	0.015	.	.
XUT-0005	1:234260-243665	-	1.000	FGRRES_00055	S0_S4	140.5	0.001	147.3	0.000
XUT-0006	1:244476-245036	-	1.000	FGRRES_00056	S0_S4	4.5	0.010	4.1	0.020
XUT-0007	1:395179-395591	-	1.000	FGRRES_15688	S4	.	.	5.4	0.015
XUT-0008	1:397438-397841	+	1.000	FGRRES_00114	S4	.	.	9.5	0.002
XUT-0009	1:411121-411708	+	1.000	FGRRES_20005	S4	.	.	4.0	0.007
XUT-0010	1:451208-452733	-	1.000	FGRRES_00136	S0	4.7	0.030	.	.
XUT-0011	1:504157-504345	-	0.991	FGRRES_20006	S4	.	.	4.6	0.014
XUT-0012	1:534188-534452	+	0.997	FGRRES_15053	S0	3.7	0.020	.	.
XUT-0013	1:535561-537059	-	1.000	FGRRES_00163	S0	6.3	0.010	.	.
XUT-0014	1:632392-633987	-	1.000	FGRRES_00194	S0	3.1	0.027	.	.
XUT-0015	1:657436-659442	+	1.000	FGRRES_00203	S0_S4	16.2	0.012	41.5	0.002
XUT-0016	1:694940-697143	+	1.000	FGRRES_00217	S0	9.0	0.015	.	.
XUT-0017	1:709076-710055	-	1.000	FGRRES_11714	S4	.	.	3.6	0.032
XUT-0018	1:724368-726478	+	1.000	FGRRES_00229	S4	.	.	3.5	0.021
XUT-0019	1:732128-733065	-	1.000	FGRRES_00232	S4	.	.	3.0	0.012
XUT-0020	1:818756-819039	-	1.000	FGRRES_00260	S0_S4	498.1	0.018	10.5	0.041
XUT-0021	1:820684-821295	+	0.171	.	S0	4.7	0.012	.	.
XUT-0022	1:852820-853373	+	0.838	.	S0	4.0	0.050	.	.
XUT-0023	1:861573-862290	+	0.965	.	S0	3.5	0.030	.	.
XUT-0024	1:869007-870889	+	1.000	FGRRES_15721	S0	5.8	0.004	.	.
XUT-0025	1:898874-900113	-	1.000	FGRRES_00285	S0	18.2	0.012	.	.
XUT-0026	1:900297-900476	-	0.983	FGRRES_11741	S0	23.2	0.010	.	.
XUT-0027	1:1012150-1013107	+	1.000	FGRRES_00321	S0	6.3	0.015	.	.
XUT-0028	1:1074844-1075050	-	0.997	FGRRES_15063	S0	4.3	0.047	.	.
XUT-0029	1:1100860-1101555	-	1.000	FGRRES_00342	S0	3.2	0.010	.	.
XUT-0030	1:1216761-1217306	-	1.000	FGRRES_00377	S0	3.3	0.038	.	.
XUT-0031	1:1245905-1247810	+	1.000	FGRRES_15735	S0	8.2	0.003	.	.
XUT-0032	1:1310216-1310380	-	0.966	FGRRES_11762	S0	15.6	0.007	.	.
XUT-0033	1:1310470-1312239	-	0.113	lncRNA-010	S0	4.0	0.002	.	.
XUT-0034	1:1327435-1328587	-	1.000	.	S0_S4	10.8	0.013	6.4	0.004
XUT-0035	1:1414251-1415195	-	0.996	.	S0	5.1	0.015	.	.
XUT-0036	1:1416685-1417920	+	1.000	FGRRES_00438	S0	4.3	0.020	.	.
XUT-0037	1:1431223-1431693	-	0.737	.	S0	6.6	0.004	.	.
XUT-0038	1:1456248-1457676	-	1.000	FGRRES_15743	S0	3.2	0.041	.	.
XUT-0039	1:1525720-1529325	-	1.000	FGRRES_00483	S0	5.2	0.045	.	.
XUT-0040	1:1540939-1542133	+	1.000	FGRRES_15746	S0	5.8	0.035	.	.
XUT-0041	1:1597336-1597573	-	0.007	.	S4	.	.	3.3	0.006
XUT-0042	1:1638936-1639211	+	1.000	FGRRES_20015	S0	7.5	0.024	.	.
XUT-0043	1:1655686-1656401	-	0.506	.	S0	3.9	0.018	.	.
XUT-0044	1:1762437-1763462	-	1.000	FGRRES_00554	S0	8.1	0.012	.	.
XUT-0045	1:1820323-1821971	+	1.000	FGRRES_00571	S0	5.6	0.017	.	.
XUT-0046	1:1849985-1850608	-	1.000	FGRRES_15755	S4	.	.	13.4	0.002
XUT-0047	1:1878701-1880763	+	1.000	FGRRES_00587	S0	3.7	0.028	.	.
XUT-0048	1:1882871-1883786	+	1.000	FGRRES_00589	S0	5.9	0.007	.	.
XUT-0049	1:1918976-1920277	+	1.000	FGRRES_15756	S0	3.7	0.012	.	.
XUT-0050	1:1949874-1953000	-	0.594	.	S0	7.5	0.017	.	.
XUT-0051	1:2028369-2040495	+	1.000	FGRRES_00633	S0	12.8	0.034	.	.
XUT-0052	1:2088091-2088330	+	0.999	FGRRES_15013	S0	3.4	0.019	.	.
XUT-0053	1:2161179-2162350	-	0.706	.	S4	.	.	12.7	0.006
XUT-0054	1:2164702-2169500	+	1.000	FGRRES_00669	S0_S4	4.9	0.046	3.6	0.007
XUT-0055	1:2178114-2180983	-	0.090	lncRNA-549	S0_S4	19.0	0.006	31.1	0.000
XUT-0056	1:2178416-2181633	+	1.000	FGRRES_15768_M	S0	7.4	0.001	.	.
XUT-0057	1:2238397-2238646	-	0.889	.	S0	3.7	0.015	.	.
XUT-0058	1:2240208-2241674	-	0.452	.	S0	4.7	0.016	.	.
XUT-0059	1:2304667-2306095	+	0.998	.	S0	8.8	0.023	.	.
XUT-0060	1:2330741-2332315	-	1.000	FGRRES_00712	S0	10.1	0.034	.	.
XUT-0061	1:2332824-2336594	+	1.000	FGRRES_00713	S0	4.4	0.016	.	.
XUT-0062	1:2375924-2378566	+	1.000	.	S0	4.2	0.024	.	.
XUT-0063	1:2415890-2417167	+	1.000	FGRRES_00736	S0	3.4	0.004	.	.
XUT-0064	1:2423760-2424561	-	0.982	.	S0	4.0	0.012	.	.
XUT-0065	1:2425417-2430102	-	1.000	FGRRES_00738	S0	4.7	0.034	.	.
XUT-0066	1:2469950-2473202	+	1.000	FGRRES_15777	S0	4.3	0.006	.	.
XUT-0067	1:2486823-2490134	-	1.000	.	S0	5.6	0.017	.	.
XUT-0068	1:2491302-2493447	-	1.000	FGRRES_00763	S0_S4	119.3	0.012	283.6	0.002
XUT-0069	1:2494230-2494821	+	1.000	FGRRES_00764	S0_S4	545.7	0.004	607.6	0.000
XUT-0070	1:2494320-2494797	-	0.191	.	S0_S4	5.8	0.011	10.1	0.002
XUT-0071	1:2510138-2511142	+	1.000	FGRRES_00769	S4	.	.	4.3	0.020
XUT-0072	1:2524097-2525568	+	0.002	.	S0	3.2	0.032	.	.
XUT-0073	1:2548808-2550560	-	1.000	FGRRES_00787	S0	3.3	0.014	.	.
XUT-0074	1:2552447-2554236	+	0.016	.	S0	4.1	0.038	.	.
XUT-0075	1:2559482-2560208	+	0.977	.	S0	3.2	0.009	.	.
XUT-0076	1:2659199-2661183	+	1.000	FGRRES_00817	S0	8.3	0.045	.	.
XUT-0077	1:2781052-2781917	+	0.670	.	S0	6.6	0.037	.	.
XUT-0078	1:2845954-2849416	-	1.000	.	S0	6.0	0.027	.	.
XUT-0079	1:2888204-2889130	+	1.000	FGRRES_00882	S0	3.1	0.028	.	.
XUT-0080	1:2894007-2894499	-	0.363	.	S4	.	.	3.9	0.034
XUT-0081	1:2974425-2978961	+	1.000	.	S0	3.5	0.019	.	.
XUT-0082	1:3002553-3007935	+	1.000	FGRRES_00916	S0	3.2	0.033	.	.
XUT-0083	1:3176254-3177545	-	1.000	FGRRES_15014	S0	16.5	0.031	.	.
XUT-0084	1:3288870-3290181	+	1.000	FGRRES_00996	S0	3.7	0.023	.	.
XUT-0085	1:3293110-3293418	-	0.007	.	S0	3.7	0.027	.	.
XUT-0086	1:3330889-3332124	-	0.957	.	S0	5.4	0.043	.	.
XUT-0087	1:3332613-3333586	-	1.000	FGRRES_01011	S0	8.5	0.014	.	.
XUT-0088	1:3343275-3345644	-	1.000	FGRRES_01015	S0	7.3	0.042	.	.
XUT-0089	1:3362000-3366082	+	0.638	.	S0	3.4	0.017	.	.
XUT-0090	1:3391268-3392682	+	0.989	.	S4	.	.	3.2	0.008
XUT-0091	1:3456747-3479711	+	1.000	FGRRES_01049	S0	4.2	0.020	.	.
XUT-0092	1:3528343-3529221	+	1.000	FGRRES_01068	S0	7.5	0.005	.	.
XUT-0093	1:3533012-3533759	-	1.000	FGRRES_01070_M	S0	4.9	0.047	.	.
XUT-0094	1:3667815-3670546	-	0.139	.	S0_S4	47.8	0.002	15.1	0.002
XUT-0095	1:3729868-3731143	-	1.000	FGRRES_01139	S0	3.8	0.040	.	.
XUT-0096	1:3732900-3734696	-	1.000	FGRRES_01141	S0	16.2	0.030	.	.
XUT-0097	1:3734557-3735122	+	0.282	.	S0	4.1	0.022	.	.
XUT-0098	1:3759324-3761798	+	1.000	FGRRES_01149	S0	21.3	0.016	.	.
XUT-0099	1:3787642-3789646	-	1.000	FGRRES_01159	S0	5.3	0.032	.	.
XUT-0100	1:3826306-3829994	+	1.000	FGRRES_01166	S0	4.3	0.047	.	.
XUT-0101	1:3831625-3832707	+	0.988	.	S0	4.5	0.028	.	.
XUT-0102	1:3918736-3922316	-	1.000	.	S0	4.0	0.048	.	.
XUT-0103	1:3962045-3963592	-	0.987	.	S0	9.4	0.001	.	.
XUT-0104	1:4060004-4067248	-	1.000	FGRRES_01234	S0	3.0	0.016	.	.
XUT-0105	1:4086513-4086998	-	1.000	FGRRES_01242	S0	3.6	0.048	.	.
XUT-0106	1:4216925-4218396	-	1.000	.	S0	15.8	0.012	.	.
XUT-0107	1:4335702-4337772	-	1.000	.	S0	6.0	0.002	.	.
XUT-0108	1:4364836-4366873	-	0.143	lncRNA-063	S0	8.0	0.009	.	.
XUT-0109	1:4376819-4379471	-	1.000	FGRRES_01320	S0	3.0	0.005	.	.
XUT-0110	1:4460344-4461510	-	0.998	.	S0	4.2	0.002	.	.
XUT-0111	1:4464005-4465496	+	1.000	FGRRES_01346	S0	19.3	0.015	.	.
XUT-0112	1:4516202-4517798	+	1.000	FGRRES_11938	S0	4.7	0.014	.	.
XUT-0113	1:4535247-4538278	+	1.000	FGRRES_11941	S0	3.3	0.017	.	.
XUT-0114	1:4573245-4574050	+	0.045	lncRNA-068	S4	.	.	8.3	0.002
XUT-0115	1:4659252-4660698	-	1.000	.	S0	3.9	0.004	.	.
XUT-0116	1:4757238-4757676	+	0.114	.	S4	.	.	6.9	0.046
XUT-0117	1:4770085-4771199	-	1.000	FGRRES_01438	S0	3.5	0.021	.	.
XUT-0118	1:4778549-4779558	+	1.000	FGRRES_01440	S0	36.2	0.009	.	.
XUT-0119	1:5007725-5008705	+	0.516	lncRNA-078	S0	7.6	0.045	.	.
XUT-0120	1:5026173-5027063	-	0.137	.	S4	.	.	3.0	0.014
XUT-0121	1:5106222-5106756	+	0.897	.	S0	10.8	0.029	.	.
XUT-0122	1:5145451-5147003	+	1.000	FGRRES_01559	S0	3.3	0.026	.	.
XUT-0123	1:5187914-5189027	+	1.000	FGRRES_01570	S0	4.0	0.024	.	.
XUT-0124	1:5190526-5192178	-	0.628	.	S0	3.3	0.015	.	.
XUT-0125	1:5235791-5237395	-	1.000	FGRRES_01581	S0	4.7	0.011	.	.
XUT-0126	1:5238348-5242285	+	1.000	FGRRES_01582	S0_S4	41.6	0.002	6.0	0.023
XUT-0127	1:5329843-5330048	+	0.253	.	S0	3.0	0.041	.	.
XUT-0128	1:5342380-5343006	+	0.182	.	S0	4.0	0.045	.	.
XUT-0129	1:5343571-5343852	+	0.824	.	S0	4.9	0.036	.	.
XUT-0130	1:5352220-5355687	+	1.000	FGRRES_01606	S0	6.3	0.005	.	.
XUT-0131	1:5363721-5365352	-	1.000	.	S0	5.0	0.011	.	.
XUT-0132	1:5394434-5395537	-	1.000	FGRRES_01621	S0	3.0	0.015	.	.
XUT-0133	1:5406584-5407009	-	1.000	FGRRES_01628	S0	3.9	0.019	.	.
XUT-0134	1:5410546-5410965	+	0.038	.	S0	4.0	0.045	.	.
XUT-0135	1:5423228-5428063	-	1.000	FGRRES_01632	S0	3.0	0.035	.	.
XUT-0136	1:5533316-5534857	-	1.000	FGRRES_01664	S0	4.2	0.005	.	.
XUT-0137	1:5570070-5571620	-	1.000	FGRRES_01678	S0	4.1	0.045	.	.
XUT-0138	1:5574429-5579432	-	1.000	FGRRES_15872	S4	.	.	8.3	0.048
XUT-0139	1:5580288-5582326	+	1.000	FGRRES_01681	S4	.	.	3.4	0.046
XUT-0140	1:5591133-5595206	+	1.000	FGRRES_11988	S4	.	.	3.4	0.024
XUT-0141	1:5637422-5638721	-	1.000	FGRRES_01698	S0_S4	14.3	0.007	4.1	0.007
XUT-0142	1:5639596-5642245	-	1.000	FGRRES_01699_M	S0	3.5	0.015	.	.
XUT-0143	1:5643209-5646167	+	1.000	FGRRES_01700	S0_S4	38.6	0.005	26.5	0.006
XUT-0144	1:5652083-5653084	-	1.000	FGRRES_11992	S0	3.4	0.011	.	.
XUT-0145	1:5653781-5654578	-	1.000	FGRRES_11993	S0	5.1	0.022	.	.
XUT-0146	1:5658860-5659786	+	0.138	.	S4	.	.	3.3	0.014
XUT-0147	1:5679825-5680571	-	0.994	.	S4	.	.	46.8	0.009
XUT-0148	1:5736872-5739909	+	1.000	FGRRES_01734_M	S0	15.4	0.004	.	.
XUT-0149	1:5785586-5787909	+	1.000	FGRRES_15881	S0_S4	48.4	0.004	16.7	0.003
XUT-0150	1:5788140-5789855	-	1.000	FGRRES_01751	S0	4.0	0.019	.	.
XUT-0151	1:5791041-5791790	+	1.000	FGRRES_01752	S0_S4	18.1	0.021	6.9	0.048
XUT-0152	1:5829478-5833356	-	1.000	FGRRES_15883_M	S0	24.4	0.004	.	.
XUT-0153	1:5834532-5834815	+	0.958	.	S0	6.9	0.015	.	.
XUT-0154	1:5850886-5851193	+	0.992	FGRRES_12011	S0	4.0	0.024	.	.
XUT-0155	1:5864540-5866289	-	1.000	FGRRES_01780	S4	.	.	4.3	0.024
XUT-0156	1:5867423-5869666	+	1.000	FGRRES_15885	S4	.	.	4.8	0.043
XUT-0157	1:5886744-5894339	+	1.000	FGRRES_01790	S0	4.7	0.044	.	.
XUT-0158	1:5924865-5927193	-	1.000	FGRRES_01803	S0	3.2	0.023	.	.
XUT-0159	1:6002353-6002808	-	1.000	FGRRES_01837	S0_S4	8.7	0.006	4.6	0.002
XUT-0160	1:6070504-6071301	-	1.000	FGRRES_01848	S0	3.8	0.049	.	.
XUT-0161	1:6075908-6078652	-	0.486	.	S0	4.0	0.031	.	.
XUT-0162	1:6107772-6109865	+	1.000	.	S0_S4	4.8	0.029	3.6	0.002
XUT-0163	1:6155579-6157429	-	1.000	FGRRES_01867	S0	4.2	0.036	.	.
XUT-0164	1:6269820-6270448	-	1.000	FGRRES_01906	S0	3.1	0.023	.	.
XUT-0165	1:6319943-6323664	+	1.000	FGRRES_01918	S4	.	.	12.3	0.037
XUT-0166	1:6376348-6377679	-	0.077	lncRNA-097	S0	3.4	0.030	.	.
XUT-0167	1:6377523-6380707	+	1.000	FGRRES_01936	S0	3.8	0.041	.	.
XUT-0168	1:6416466-6420159	-	1.000	FGRRES_15910	S4	.	.	4.8	0.002
XUT-0169	1:6430294-6433436	-	0.095	.	S0	5.0	0.048	.	.
XUT-0170	1:6483310-6489012	+	1.000	FGRRES_01964	S0	3.6	0.037	.	.
XUT-0171	1:6494457-6495252	+	0.979	.	S0	4.8	0.032	.	.
XUT-0172	1:6514110-6516930	+	1.000	FGRRES_15915	S0	4.3	0.014	.	.
XUT-0173	1:6584205-6586219	+	1.000	FGRRES_01993	S0	5.7	0.013	.	.
XUT-0174	1:6618820-6620562	+	1.000	FGRRES_02004	S0	3.6	0.024	.	.
XUT-0175	1:6626880-6628052	+	1.000	.	S0_S4	651.4	0.002	71.7	0.001
XUT-0176	1:6628662-6630668	-	0.999	.	S0	19.9	0.005	.	.
XUT-0177	1:6706837-6708334	-	1.000	FGRRES_02031	S0	3.4	0.014	.	.
XUT-0178	1:6714487-6715958	-	1.000	FGRRES_02034	S0	42.1	0.003	.	.
XUT-0179	1:6717849-6721352	+	1.000	FGRRES_02035	S0	8.5	0.013	.	.
XUT-0180	1:6724998-6725951	-	1.000	FGRRES_02038	S0	34.3	0.045	.	.
XUT-0181	1:6830456-6831067	+	1.000	FGRRES_02077	S4	.	.	4.8	0.014
XUT-0182	1:6862290-6864024	-	0.999	.	S0	3.4	0.008	.	.
XUT-0183	1:6870968-6874989	+	1.000	FGRRES_15930	S0	4.3	0.036	.	.
XUT-0184	1:6898059-6898976	+	1.000	FGRRES_02098	S0	3.5	0.031	.	.
XUT-0185	1:6974713-6981713	-	1.000	FGRRES_02130	S0_S4	52.5	0.002	64.7	0.000
XUT-0186	1:6974792-6975211	+	0.994	.	S4	.	.	3.8	0.010
XUT-0187	1:6982194-6984119	+	1.000	FGRRES_02131	S0_S4	152.1	0.004	23.4	0.005
XUT-0188	1:7007385-7009272	+	1.000	FGRRES_02140	S4	.	.	3.1	0.008
XUT-0189	1:7075499-7075974	-	1.000	FGRRES_12078	S4	.	.	3.1	0.018
XUT-0190	1:7099169-7101097	+	1.000	FGRRES_12082	S0_S4	4.8	0.049	7.5	0.010
XUT-0191	1:7122676-7124793	-	1.000	FGRRES_02185	S4	.	.	3.5	0.019
XUT-0192	1:7126257-7128589	+	1.000	FGRRES_02186_M	S4	.	.	5.6	0.011
XUT-0193	1:7166143-7167101	-	1.000	FGRRES_02201	S0	10.2	0.011	.	.
XUT-0194	1:7318415-7318486	-	0.066	FGRRES_ncRNA013769	S0_S4	3.2	0.035	3.3	0.018
XUT-0195	1:7319864-7320585	-	1.000	FGRRES_02255	S0	4.9	0.044	.	.
XUT-0196	1:7347509-7351436	+	1.000	FGRRES_15960	S0	3.7	0.026	.	.
XUT-0197	1:7353914-7355050	-	1.000	FGRRES_02267	S4	.	.	4.1	0.013
XUT-0198	1:7368027-7369637	+	1.000	FGRRES_02273	S4	.	.	30.2	0.002
XUT-0199	1:7391378-7392718	-	1.000	FGRRES_02281	S0	34.3	0.002	.	.
XUT-0200	1:7393296-7393602	+	0.019	.	S0	13.6	0.009	.	.
XUT-0201	1:7402901-7403862	+	1.000	FGRRES_02285	S0	4.4	0.006	.	.
XUT-0202	1:7404033-7404825	-	1.000	FGRRES_02286	S4	.	.	13.7	0.003
XUT-0203	1:7407655-7413960	-	1.000	FGRRES_02288	S0_S4	41.9	0.003	6.8	0.001
XUT-0204	1:7417544-7419331	+	1.000	FGRRES_02290	S4	.	.	3.9	0.003
XUT-0205	1:7420362-7421547	+	1.000	FGRRES_02291	S0	24.5	0.004	.	.
XUT-0206	1:7424615-7426573	+	1.000	FGRRES_15965	S0	6.5	0.012	.	.
XUT-0207	1:7472188-7474872	+	1.000	FGRRES_02314	S0	3.3	0.012	.	.
XUT-0208	1:7475437-7498356	-	1.000	FGRRES_02315	S0	10.7	0.033	.	.
XUT-0209	1:7511421-7515844	+	1.000	.	S4	.	.	3.6	0.024
XUT-0210	1:7518334-7520031	-	1.000	FGRRES_02322	S0	3.0	0.024	.	.
XUT-0211	1:7575274-7576714	-	1.000	FGRRES_15970	S4	.	.	12.6	0.004
XUT-0212	1:7632712-7633790	+	1.000	FGRRES_02364	S0	4.4	0.044	.	.
XUT-0213	1:7660217-7660867	+	1.000	FGRRES_02375_M	S0_S4	72.3	0.002	6.6	0.001
XUT-0214	1:7688735-7689445	+	1.000	FGRRES_12123	S0_S4	85.0	0.007	15.3	0.009
XUT-0215	1:7698518-7699561	+	1.000	FGRRES_15978	S4	.	.	5.4	0.005
XUT-0216	1:7734250-7736126	-	1.000	FGRRES_02398	S4	.	.	14.8	0.012
XUT-0217	1:7736978-7738765	+	1.000	FGRRES_15983	S0	3.7	0.040	.	.
XUT-0218	1:7773911-7776761	-	1.000	FGRRES_02409	S0_S4	3.0	0.032	3.2	0.035
XUT-0219	1:7779933-7782323	+	1.000	FGRRES_15988	S0	3.2	0.030	.	.
XUT-0220	1:7785225-7788546	-	1.000	FGRRES_12132	S0_S4	4.5	0.018	7.5	0.021
XUT-0221	1:7788618-7790908	-	1.000	FGRRES_02414	S0	5.4	0.010	.	.
XUT-0222	1:7807600-7809719	+	1.000	FGRRES_02420	S0	4.8	0.002	.	.
XUT-0223	1:7915544-7917130	+	1.000	FGRRES_02462	S0	3.2	0.026	.	.
XUT-0224	1:7936243-7936611	+	1.000	FGRRES_02468_M	S0	4.1	0.023	.	.
XUT-0225	1:7936616-7938566	-	1.000	FGRRES_02469	S4	.	.	6.6	0.021
XUT-0226	1:8015681-8016383	+	0.876	.	S4	.	.	6.2	0.004
XUT-0227	1:8050149-8051211	-	0.973	.	S0	29.7	0.004	.	.
XUT-0228	1:8052088-8053193	+	1.000	FGRRES_02502	S0	10.4	0.018	.	.
XUT-0229	1:8077691-8078692	-	1.000	FGRRES_02512	S0	3.5	0.049	.	.
XUT-0230	1:8092517-8093022	-	0.327	.	S0	6.1	0.010	.	.
XUT-0231	1:8093474-8098846	-	1.000	.	S0	9.4	0.035	.	.
XUT-0232	1:8095896-8099187	+	0.001	.	S0	5.6	0.013	.	.
XUT-0233	1:8117813-8119020	-	1.000	FGRRES_02522	S0	5.4	0.004	.	.
XUT-0234	1:8172111-8176189	-	1.000	.	S0	3.2	0.035	.	.
XUT-0235	1:8201523-8202815	-	1.000	FGRRES_02552	S0_S4	12.8	0.004	6.2	0.014
XUT-0236	1:8213467-8215622	+	1.000	FGRRES_02555_M	S0	3.1	0.037	.	.
XUT-0237	1:8239744-8241680	-	1.000	FGRRES_02564	S0	3.4	0.031	.	.
XUT-0238	1:8267678-8268818	+	1.000	FGRRES_02572	S0	3.3	0.046	.	.
XUT-0239	1:8289892-8290210	-	1.000	FGRRES_02578	S0	10.0	0.022	.	.
XUT-0240	1:8312728-8314323	-	1.000	FGRRES_20077	S4	.	.	3.7	0.013
XUT-0241	1:8334719-8336611	-	1.000	FGRRES_02589	S0	16.3	0.005	.	.
XUT-0242	1:8518647-8521551	+	1.000	FGRRES_02645	S4	.	.	6.9	0.011
XUT-0243	1:8520692-8520956	-	0.314	.	S4	.	.	3.6	0.009
XUT-0244	1:8553830-8555031	-	1.000	FGRRES_02658	S0	16.0	0.040	.	.
XUT-0245	1:8596000-8597745	-	1.000	FGRRES_02675	S0	5.5	0.019	.	.
XUT-0246	1:8638183-8639018	-	1.000	FGRRES_16032	S0	12.3	0.004	.	.
XUT-0247	1:8759467-8761485	-	1.000	FGRRES_02730	S0	3.2	0.047	.	.
XUT-0248	1:8762558-8763922	+	0.998	.	S0	3.4	0.042	.	.
XUT-0249	1:8768319-8769829	+	0.994	.	S0	3.8	0.005	.	.
XUT-0250	1:8864902-8865759	+	1.000	FGRRES_02755	S0	5.1	0.035	.	.
XUT-0251	1:8923394-8925455	-	0.989	.	S0	8.1	0.002	.	.
XUT-0252	1:8924464-8924829	+	0.489	.	S0	4.5	0.016	.	.
XUT-0253	1:9122854-9124671	+	1.000	FGRRES_09891	S4	.	.	18.1	0.047
XUT-0254	1:9125060-9127017	-	1.000	FGRRES_09892	S0	3.9	0.008	.	.
XUT-0255	1:9132673-9135035	-	0.910	.	S0_S4	4.1	0.020	18.4	0.002
XUT-0256	1:9140645-9142948	-	1.000	FGRRES_09897	S0	5.4	0.010	.	.
XUT-0257	1:9143933-9145054	+	1.000	.	S0	3.8	0.014	.	.
XUT-0258	1:9166029-9167691	+	1.000	.	S0	16.4	0.003	.	.
XUT-0259	1:9233742-9235819	-	0.999	.	S0	4.0	0.002	.	.
XUT-0260	1:9318983-9322554	+	0.004	.	S0	4.7	0.015	.	.
XUT-0261	1:9319053-9320239	-	0.999	.	S0	6.7	0.021	.	.
XUT-0262	1:9347072-9348385	+	1.000	FGRRES_13675	S0	3.4	0.007	.	.
XUT-0263	1:9388192-9394390	-	1.000	FGRRES_09976	S0	4.2	0.037	.	.
XUT-0264	1:9397354-9398506	+	0.389	lncRNA-148	S0	3.5	0.045	.	.
XUT-0265	1:9415666-9417274	+	1.000	.	S0	3.1	0.016	.	.
XUT-0266	1:9435181-9436480	+	1.000	.	S0	7.4	0.024	.	.
XUT-0267	1:9435361-9436358	-	0.999	.	S0	3.8	0.024	.	.
XUT-0268	1:9479482-9480351	+	0.548	.	S0	4.7	0.017	.	.
XUT-0269	1:9481569-9483787	-	1.000	FGRRES_09996	S0	3.1	0.027	.	.
XUT-0270	1:9524880-9526735	-	0.995	.	S0	6.0	0.004	.	.
XUT-0271	1:9527579-9528178	+	0.888	.	S0	7.0	0.024	.	.
XUT-0272	1:9527638-9527838	-	0.996	FGRRES_13689	S0	6.8	0.005	.	.
XUT-0273	1:9529175-9531340	-	1.000	FGRRES_10008	S0	9.5	0.001	.	.
XUT-0274	1:9645020-9645532	+	1.000	.	S4	.	.	3.3	0.002
XUT-0275	1:9662769-9666039	-	0.260	.	S0	7.4	0.007	.	.
XUT-0276	1:9700012-9703741	+	1.000	FGRRES_17309	S0	5.1	0.011	.	.
XUT-0277	1:9781403-9795102	-	1.000	FGRRES_17724	S0	7.9	0.009	.	.
XUT-0278	1:9891546-9892349	+	1.000	FGRRES_10113	S0	3.4	0.024	.	.
XUT-0279	1:10014257-10015873	-	1.000	FGRRES_13709	S0	4.4	0.034	.	.
XUT-0280	1:10050933-10051662	+	0.780	.	S0	5.6	0.025	.	.
XUT-0281	1:10083661-10084104	-	0.723	.	S0	3.1	0.047	.	.
XUT-0282	1:10154596-10157348	+	1.000	FGRRES_10190	S0	3.4	0.042	.	.
XUT-0283	1:10181870-10183574	-	1.000	.	S0	4.7	0.011	.	.
XUT-0284	1:10184441-10184709	-	0.999	FGRRES_10202	S0	4.9	0.048	.	.
XUT-0285	1:10200817-10202837	-	1.000	FGRRES_17329	S0	17.6	0.025	.	.
XUT-0286	1:10200975-10203521	+	0.019	.	S4	.	.	3.2	0.009
XUT-0287	1:10212839-10213315	+	1.000	FGRRES_10212	S0	69.3	0.013	.	.
XUT-0288	1:10312431-10313221	-	0.066	lncRNA-160	S0	8.3	0.029	.	.
XUT-0289	1:10322686-10326627	-	0.006	lncRNA-161	S0	3.8	0.011	.	.
XUT-0290	1:10346817-10349399	+	1.000	FGRRES_10260	S0	7.7	0.004	.	.
XUT-0291	1:10475496-10477121	-	1.000	FGRRES_10300	S0_S4	4.6	0.039	3.1	0.012
XUT-0292	1:10497403-10498101	+	1.000	FGRRES_10309	S0	3.5	0.004	.	.
XUT-0293	1:10645320-10647935	+	1.000	FGRRES_10357	S0	3.9	0.007	.	.
XUT-0294	1:10659131-10659679	-	0.997	.	S0	4.0	0.037	.	.
XUT-0295	1:10665936-10666319	-	1.000	FGRRES_10363	S0	12.7	0.017	.	.
XUT-0296	1:10746824-10747544	+	0.404	.	S0	6.3	0.031	.	.
XUT-0297	1:10766969-10768446	+	0.520	lncRNA-171	S0	6.5	0.013	.	.
XUT-0298	1:10770804-10771495	-	0.985	.	S0	3.3	0.041	.	.
XUT-0299	1:10786487-10788267	+	1.000	FGRRES_10404	S0_S4	17.9	0.008	4.7	0.007
XUT-0300	1:10787163-10787987	-	0.978	.	S0	3.8	0.030	.	.
XUT-0301	1:10846455-10846816	-	0.910	.	S0	4.3	0.039	.	.
XUT-0302	1:10853524-10854453	+	1.000	FGRRES_13756	S0	3.2	0.039	.	.
XUT-0303	1:10862053-10862953	+	1.000	FGRRES_17360	S4	.	.	51.3	0.003
XUT-0304	1:10893014-10893661	-	1.000	FGRRES_10441_M	S0	6.4	0.027	.	.
XUT-0305	1:10894364-10895023	+	1.000	FGRRES_10442	S0	9.9	0.044	.	.
XUT-0306	1:10895398-10896211	-	0.677	.	S0	9.6	0.020	.	.
XUT-0307	1:10896579-10897614	+	1.000	FGRRES_10444	S0_S4	23.2	0.027	6.2	0.046
XUT-0308	1:10902241-10903938	-	1.000	FGRRES_10446	S4	.	.	8.5	0.007
XUT-0309	1:10956653-10958686	-	1.000	FGRRES_17369	S0	3.7	0.014	.	.
XUT-0310	1:11039609-11042504	-	1.000	FGRRES_17374	S0	3.7	0.011	.	.
XUT-0311	1:11114456-11115182	+	1.000	FGRRES_17380	S0	3.5	0.033	.	.
XUT-0312	1:11141454-11141909	-	1.000	FGRRES_10519	S0_S4	80.0	0.002	147.1	0.001
XUT-0313	1:11189964-11191710	-	0.776	.	S0	3.3	0.043	.	.
XUT-0314	1:11193090-11195083	+	1.000	FGRRES_10531	S0	4.0	0.015	.	.
XUT-0315	1:11194641-11195105	-	0.043	lncRNA-179	S0	7.5	0.014	.	.
XUT-0316	1:11258613-11260081	+	1.000	FGRRES_10546	S0	3.0	0.033	.	.
XUT-0317	1:11283148-11283931	-	0.997	.	S4	.	.	6.8	0.003
XUT-0318	1:11284324-11284930	+	0.968	.	S4	.	.	13.9	0.007
XUT-0319	1:11296864-11298946	+	1.000	FGRRES_10558	S4	.	.	4.2	0.006
XUT-0320	1:11340340-11344613	+	1.000	FGRRES_10569	S4	.	.	3.5	0.038
XUT-0321	1:11418891-11419739	-	1.000	FGRRES_10597	S0_S4	49.8	0.004	31.3	0.003
XUT-0322	1:11424589-11426254	-	0.342	.	S0	5.3	0.024	.	.
XUT-0323	1:11425476-11426345	+	1.000	FGRRES_10600	S0	26.5	0.017	.	.
XUT-0324	1:11427468-11431283	+	1.000	FGRRES_10601	S0	6.1	0.042	.	.
XUT-0325	1:11475291-11478599	-	1.000	FGRRES_10617	S0	18.1	0.003	.	.
XUT-0326	1:11480318-11481100	+	1.000	FGRRES_10618	S0	24.0	0.023	.	.
XUT-0327	1:11488497-11489699	+	1.000	FGRRES_17404	S4	.	.	7.1	0.024
XUT-0328	1:11495454-11496363	-	1.000	FGRRES_10625	S4	.	.	3.4	0.048
XUT-0329	1:11562482-11563222	-	1.000	FGRRES_10647	S4	.	.	68.1	0.003
XUT-0330	1:11637135-11639069	+	1.000	FGRRES_17431	S4	.	.	4.7	0.018
XUT-0331	1:11642257-11643128	-	0.423	.	S0	5.3	0.013	.	.
XUT-0332	1:11643151-11644314	+	1.000	FGRRES_17433	S0_S4	85.7	0.002	4.8	0.007
XUT-0333	1:11662683-11663888	-	1.000	FGRRES_17436	S0	3.4	0.003	.	.
XUT-0334	1:11674586-11676258	+	1.000	FGRRES_10695	S0	9.3	0.009	.	.
XUT-0335	1:11723108-11724344	+	1.000	FGRRES_10712	S0	7.6	0.044	.	.
XUT-0336	1:11726505-11727213	+	1.000	.	S4	.	.	3.6	0.020
XUT-0337	2:6056-11386	-	1.000	FGRRES_14031_M	S0	3.8	0.030	.	.
XUT-0338	2:91951-92915	-	1.000	FGRRES_17125	S4	.	.	3.5	0.003
XUT-0339	2:99045-99545	+	0.999	.	S0	4.4	0.050	.	.
XUT-0340	2:107838-109346	+	1.000	FGRRES_17123	S0	3.7	0.014	.	.
XUT-0341	2:148485-150098	-	1.000	FGRRES_17117	S4	.	.	5.0	0.024
XUT-0342	2:175870-176262	-	1.000	FGRRES_08015	S0	86.8	0.026	.	.
XUT-0343	2:357035-357625	+	1.000	FGRRES_08090_M	S0	9.2	0.037	.	.
XUT-0344	2:359561-360238	+	1.000	FGRRES_08092	S4	.	.	5.1	0.022
XUT-0345	2:369980-373359	-	1.000	.	S0	5.3	0.039	.	.
XUT-0346	2:406861-411310	+	1.000	FGRRES_17101_M	S4	.	.	7.3	0.024
XUT-0347	2:508262-512983	-	1.000	FGRRES_08139	S4	.	.	24.5	0.018
XUT-0348	2:514000-516223	-	1.000	FGRRES_08140	S0_S4	3.7	0.018	4.3	0.021
XUT-0349	2:545975-548057	-	1.000	FGRRES_17094	S0	4.6	0.049	.	.
XUT-0350	2:605758-606171	+	1.000	FGRRES_08176	S4	.	.	7.7	0.030
XUT-0351	2:668368-671143	-	1.000	FGRRES_08201	S0	10.0	0.040	.	.
XUT-0352	2:671530-672552	+	1.000	FGRRES_13423	S0	3.4	0.026	.	.
XUT-0353	2:672868-676379	+	1.000	FGRRES_13422	S4	.	.	4.3	0.006
XUT-0354	2:681724-683522	-	1.000	FGRRES_17085	S4	.	.	6.2	0.030
XUT-0355	2:714879-715118	-	0.999	FGRRES_13421	S0	14.8	0.007	.	.
XUT-0356	2:718242-719465	-	1.000	FGRRES_17084	S0	6.4	0.014	.	.
XUT-0357	2:735413-736582	-	1.000	FGRRES_08220	S4	.	.	8.5	0.045
XUT-0358	2:749885-752522	+	1.000	FGRRES_08224	S4	.	.	4.0	0.046
XUT-0359	2:781902-782597	-	1.000	FGRRES_08238	S0	1837.6	0.002	.	.
XUT-0360	2:803513-806210	-	1.000	FGRRES_08246_M	S4	.	.	12.2	0.030
XUT-0361	2:806699-807096	+	0.791	.	S4	.	.	3.7	0.049
XUT-0362	2:820514-821790	-	1.000	FGRRES_08252	S4	.	.	4.4	0.004
XUT-0363	2:822055-823408	-	1.000	FGRRES_08253	S4	.	.	4.1	0.002
XUT-0364	2:822173-823465	+	0.910	.	S4	.	.	3.9	0.002
XUT-0365	2:838748-841455	-	1.000	FGRRES_17069	S0	3.3	0.024	.	.
XUT-0366	2:849471-851825	-	1.000	FGRRES_08262_M	S4	.	.	3.7	0.032
XUT-0367	2:854401-856225	+	1.000	FGRRES_08264	S4	.	.	4.1	0.009
XUT-0368	2:858386-860306	-	1.000	FGRRES_08266	S0	4.0	0.041	.	.
XUT-0369	2:862676-863489	-	1.000	FGRRES_08268	S4	.	.	3.6	0.043
XUT-0370	2:941879-942936	+	1.000	FGRRES_08295	S0	12.2	0.039	.	.
XUT-0371	2:953181-954272	-	1.000	FGRRES_13396	S4	.	.	3.6	0.019
XUT-0372	2:960676-961280	+	0.235	.	S0	3.9	0.012	.	.
XUT-0373	2:977279-981840	+	1.000	FGRRES_17058	S4	.	.	8.2	0.003
XUT-0374	2:982683-983003	+	0.122	.	S4	.	.	4.2	0.022
XUT-0375	2:983793-988208	+	1.000	FGRRES_08309	S4	.	.	6.9	0.043
XUT-0376	2:1053318-1054157	-	0.996	.	S0	4.8	0.006	.	.
XUT-0377	2:1055181-1056262	+	1.000	.	S0	4.0	0.016	.	.
XUT-0378	2:1112137-1113732	+	1.000	FGRRES_08347	S0	3.9	0.039	.	.
XUT-0379	2:1129995-1130126	+	0.104	FGRRES_17054	S0	3.2	0.032	.	.
XUT-0380	2:1130539-1132178	+	1.000	FGRRES_13381	S0	3.9	0.002	.	.
XUT-0381	2:1139022-1139741	+	1.000	FGRRES_17052	S0_S4	3.3	0.042	19.2	0.002
XUT-0382	2:1144162-1144530	+	0.618	.	S0	7.9	0.018	.	.
XUT-0383	2:1144603-1146142	+	0.439	.	S0	56.6	0.009	.	.
XUT-0384	2:1147750-1148004	-	0.031	.	S0	3.7	0.025	.	.
XUT-0385	2:1177359-1179002	-	1.000	.	S0_S4	6.4	0.043	4.9	0.002
XUT-0386	2:1180541-1180756	+	0.996	.	S4	.	.	4.5	0.014
XUT-0387	2:1203721-1205558	-	1.000	FGRRES_08377	S0	9.4	0.024	.	.
XUT-0388	2:1234472-1239534	-	1.000	FGRRES_08390	S0	4.9	0.014	.	.
XUT-0389	2:1287271-1291567	-	1.000	FGRRES_17042	S0	4.1	0.006	.	.
XUT-0390	2:1290748-1291884	+	0.960	.	S4	.	.	4.9	0.006
XUT-0391	2:1292505-1294554	+	0.533	.	S0	4.3	0.030	.	.
XUT-0392	2:1319219-1321392	+	1.000	FGRRES_08413	S4	.	.	3.1	0.016
XUT-0393	2:1323263-1326162	-	1.000	FGRRES_08415_M	S0	3.2	0.045	.	.
XUT-0394	2:1357652-1358853	-	0.473	.	S0	3.8	0.049	.	.
XUT-0395	2:1373758-1376127	+	1.000	FGRRES_17039	S0	7.6	0.008	.	.
XUT-0396	2:1421972-1423723	+	0.086	.	S0	33.6	0.004	.	.
XUT-0397	2:1443741-1445213	+	1.000	FGRRES_17032	S4	.	.	5.0	0.035
XUT-0398	2:1464420-1464512	+	0.126	FGRRES_ncRNA013900	S0	5.0	0.006	.	.
XUT-0399	2:1466469-1468605	-	0.192	lncRNA-196	S4	.	.	8.1	0.004
XUT-0400	2:1509472-1512816	+	1.000	FGRRES_08466	S0	4.1	0.005	.	.
XUT-0401	2:1511196-1512785	-	1.000	.	S0	8.7	0.017	.	.
XUT-0402	2:1513492-1514104	+	0.867	.	S0	8.3	0.019	.	.
XUT-0403	2:1646727-1647957	-	1.000	FGRRES_08503	S0	3.9	0.005	.	.
XUT-0404	2:1869172-1870282	-	1.000	FGRRES_08570	S4	.	.	3.6	0.039
XUT-0405	2:1874583-1879762	-	1.000	FGRRES_08572	S0	3.1	0.009	.	.
XUT-0406	2:1978862-1982498	-	1.000	FGRRES_08061_M	S0	3.7	0.023	.	.
XUT-0407	2:2080797-2087466	-	1.000	.	S0	7.5	0.015	.	.
XUT-0408	2:2110933-2114257	-	1.000	FGRRES_17000_M	S0_S4	5.0	0.021	7.6	0.016
XUT-0409	2:2138540-2140512	-	1.000	FGRRES_08646	S0	3.6	0.014	.	.
XUT-0410	2:2182124-2183523	-	0.712	.	S4	.	.	7.9	0.002
XUT-0411	2:2184296-2184659	+	0.812	.	S4	.	.	4.4	0.006
XUT-0412	2:2184783-2191292	-	1.000	.	S0	10.8	0.014	.	.
XUT-0413	2:2225060-2227346	+	1.000	FGRRES_08672	S0	3.7	0.020	.	.
XUT-0414	2:2228506-2231425	-	1.000	FGRRES_08673	S0	14.5	0.007	.	.
XUT-0415	2:2236151-2237493	-	1.000	FGRRES_16992	S0	4.1	0.012	.	.
XUT-0416	2:2266676-2267791	-	1.000	FGRRES_16989	S0	3.1	0.021	.	.
XUT-0417	2:2268828-2269924	+	1.000	FGRRES_08687	S0	4.2	0.013	.	.
XUT-0418	2:2290934-2291718	-	1.000	FGRRES_08695	S0	9.2	0.022	.	.
XUT-0419	2:2315957-2316762	+	0.101	lncRNA-220	S0	5.8	0.028	.	.
XUT-0420	2:2329417-2333292	-	1.000	FGRRES_16988	S0_S4	57.0	0.004	5.2	0.001
XUT-0421	2:2471548-2473888	-	1.000	FGRRES_08735	S0	7.6	0.004	.	.
XUT-0422	2:2522966-2526372	-	1.000	FGRRES_16976	S0	18.2	0.003	.	.
XUT-0423	2:2547666-2549161	+	1.000	FGRRES_08760	S0	3.4	0.008	.	.
XUT-0424	2:2565364-2567776	-	1.000	FGRRES_13299	S0	5.8	0.020	.	.
XUT-0425	2:2570941-2571950	+	0.858	.	S0	4.0	0.015	.	.
XUT-0426	2:2576309-2578833	-	1.000	FGRRES_08769	S0	3.1	0.041	.	.
XUT-0427	2:2584225-2586667	+	0.018	.	S0	6.8	0.035	.	.
XUT-0428	2:2587439-2587941	-	0.234	.	S0	6.9	0.048	.	.
XUT-0429	2:2589629-2591516	+	1.000	FGRRES_08771_M	S0	3.2	0.022	.	.
XUT-0430	2:2597314-2598339	+	1.000	FGRRES_08772_M	S0	4.1	0.004	.	.
XUT-0431	2:2598628-2600981	+	1.000	.	S0	3.2	0.020	.	.
XUT-0432	2:2634651-2642737	-	1.000	FGRRES_16971_M	S0	3.5	0.037	.	.
XUT-0433	2:2645467-2646576	-	1.000	FGRRES_08788	S0	4.5	0.022	.	.
XUT-0434	2:2649270-2649928	+	0.947	.	S0	9.2	0.009	.	.
XUT-0435	2:2659085-2661089	-	0.937	.	S0	4.3	0.024	.	.
XUT-0436	2:2692066-2693770	-	1.000	FGRRES_16968	S4	.	.	4.4	0.043
XUT-0437	2:2694240-2695078	+	1.000	.	S0	3.7	0.018	.	.
XUT-0438	2:2717638-2718856	-	0.498	.	S0	12.5	0.010	.	.
XUT-0439	2:2885136-2888807	+	1.000	FGRRES_16956	S4	.	.	11.7	0.002
XUT-0440	2:2891551-2892589	+	1.000	.	S0	9.2	0.004	.	.
XUT-0441	2:3136525-3139168	+	1.000	.	S0	4.7	0.034	.	.
XUT-0442	2:3180326-3181809	-	1.000	.	S0	3.3	0.014	.	.
XUT-0443	2:3182156-3185445	+	1.000	FGRRES_08930	S0	9.2	0.036	.	.
XUT-0444	2:3210495-3218757	-	1.000	FGRRES_16940	S0	4.6	0.017	.	.
XUT-0445	2:3258442-3261012	+	1.000	FGRRES_11610_M	S0_S4	4.0	0.046	5.6	0.008
XUT-0446	2:3393360-3394502	+	1.000	FGRRES_02791	S0	4.5	0.010	.	.
XUT-0447	2:3396735-3397690	-	1.000	FGRRES_16400	S0	8.7	0.049	.	.
XUT-0448	2:3459881-3462295	-	1.000	FGRRES_02811	S0	3.2	0.038	.	.
XUT-0449	2:3461770-3462244	+	0.994	.	S0	5.5	0.019	.	.
XUT-0450	2:3472627-3473923	+	1.000	FGRRES_02814	S0	3.7	0.034	.	.
XUT-0451	2:3474548-3474882	+	0.522	.	S0	6.8	0.034	.	.
XUT-0452	2:3501736-3503367	-	1.000	FGRRES_16391	S0	7.1	0.004	.	.
XUT-0453	2:3516134-3518117	-	1.000	FGRRES_16388	S0	3.6	0.003	.	.
XUT-0454	2:3523778-3524395	+	1.000	FGRRES_12571	S4	.	.	3.4	0.015
XUT-0455	2:3524852-3525469	+	1.000	FGRRES_12570	S0	6.5	0.047	.	.
XUT-0456	2:3565162-3570074	-	1.000	FGRRES_02847	S0	3.6	0.016	.	.
XUT-0457	2:3571214-3571464	+	0.058	.	S0	4.0	0.013	.	.
XUT-0458	2:3599126-3599617	+	1.000	FGRRES_12562	S4	.	.	3.3	0.003
XUT-0459	2:3673882-3675171	-	1.000	FGRRES_02891	S4	.	.	5.8	0.003
XUT-0460	2:3685989-3687121	-	1.000	FGRRES_02896	S0_S4	3.9	0.005	3.1	0.018
XUT-0461	2:3710307-3712886	+	1.000	FGRRES_02901	S0	13.9	0.020	.	.
XUT-0462	2:3724248-3724661	-	1.000	FGRRES_12555_M	S0	12.0	0.046	.	.
XUT-0463	2:3738054-3738416	+	1.000	FGRRES_02911	S0	3.1	0.044	.	.
XUT-0464	2:3753441-3754655	+	1.000	FGRRES_02918	S0	14.1	0.020	.	.
XUT-0465	2:3772896-3774340	+	1.000	FGRRES_02926	S0	5.2	0.027	.	.
XUT-0466	2:3801649-3802608	-	0.992	.	S0_S4	10.1	0.004	5.2	0.006
XUT-0467	2:3805264-3807649	-	1.000	FGRRES_12552	S0	3.5	0.018	.	.
XUT-0468	2:3822633-3824666	-	1.000	FGRRES_12549	S4	.	.	3.2	0.016
XUT-0469	2:3833570-3833893	-	0.020	.	S0	4.0	0.007	.	.
XUT-0470	2:3837923-3839509	-	1.000	FGRRES_12548	S0	5.7	0.024	.	.
XUT-0471	2:3841822-3842965	-	1.000	FGRRES_12546	S0	3.5	0.017	.	.
XUT-0472	2:3865678-3867408	-	1.000	FGRRES_16362	S0	55.3	0.005	.	.
XUT-0473	2:3868107-3869886	+	1.000	FGRRES_02967	S0	115.1	0.003	.	.
XUT-0474	2:3907000-3907318	+	0.119	.	S4	.	.	3.3	0.030
XUT-0475	2:3924263-3925804	+	1.000	FGRRES_16357	S4	.	.	5.8	0.024
XUT-0476	2:4023126-4023938	-	1.000	FGRRES_03025	S0	4.2	0.016	.	.
XUT-0477	2:4024711-4027188	+	1.000	FGRRES_03026	S0	69.3	0.012	.	.
XUT-0478	2:4064091-4065756	+	1.000	.	S0	7.1	0.034	.	.
XUT-0479	2:4070974-4072733	-	1.000	FGRRES_03044	S4	.	.	5.0	0.003
XUT-0480	2:4076294-4076854	-	1.000	FGRRES_12526	S0	3.8	0.040	.	.
XUT-0481	2:4077675-4078619	-	1.000	.	S0	12.8	0.018	.	.
XUT-0482	2:4077741-4078286	+	1.000	FGRRES_03046	S0	21.2	0.012	.	.
XUT-0483	2:4102878-4104057	-	1.000	FGRRES_03057	S4	.	.	9.6	0.015
XUT-0484	2:4104463-4105155	-	1.000	FGRRES_03058_M	S0	3.1	0.047	.	.
XUT-0485	2:4111151-4112468	+	1.000	FGRRES_03061	S0	21.6	0.003	.	.
XUT-0486	2:4244809-4245792	+	1.000	FGRRES_03108	S0_S4	107.5	0.003	66.5	0.004
XUT-0487	2:4297312-4298313	+	1.000	FGRRES_03127	S0	4.6	0.049	.	.
XUT-0488	2:4342214-4343479	-	1.000	FGRRES_03143	S0	5.7	0.005	.	.
XUT-0489	2:4391741-4392812	+	1.000	FGRRES_03162	S0	12.9	0.006	.	.
XUT-0490	2:4407073-4408846	+	1.000	FGRRES_03168	S0	49.2	0.019	.	.
XUT-0491	2:4438957-4439487	+	1.000	FGRRES_16314	S4	.	.	4.2	0.035
XUT-0492	2:4450229-4451684	-	1.000	FGRRES_03184_M	S0	12.4	0.017	.	.
XUT-0493	2:4465657-4467035	-	1.000	FGRRES_03189_M	S0	5.6	0.038	.	.
XUT-0494	2:4478236-4478907	-	1.000	FGRRES_03195	S0_S4	4.9	0.037	50.5	0.001
XUT-0495	2:4496988-4499095	-	1.000	FGRRES_03201	S0	4.4	0.004	.	.
XUT-0496	2:4522920-4523622	+	0.019	.	S0	8.2	0.033	.	.
XUT-0497	2:4522963-4524314	-	1.000	FGRRES_03212	S0	3.3	0.022	.	.
XUT-0498	2:4543181-4544687	-	1.000	FGRRES_03219	S4	.	.	4.9	0.010
XUT-0499	2:4544993-4546288	+	1.000	FGRRES_03220	S4	.	.	4.5	0.015
XUT-0500	2:4562958-4563799	+	1.000	FGRRES_03225	S4	.	.	4.6	0.006
XUT-0501	2:4640532-4644593	+	1.000	FGRRES_16304	S0	6.1	0.026	.	.
XUT-0502	2:4714648-4715269	-	1.000	FGRRES_03281	S0	4.9	0.017	.	.
XUT-0503	2:4715632-4715875	-	0.019	.	S0	3.2	0.040	.	.
XUT-0504	2:4716306-4718482	-	1.000	FGRRES_03282	S0	7.2	0.040	.	.
XUT-0505	2:4717767-4718688	+	0.955	.	S0	7.0	0.035	.	.
XUT-0506	2:4735001-4735828	+	1.000	FGRRES_03291	S4	.	.	6.8	0.005
XUT-0507	2:4775401-4777544	-	1.000	FGRRES_03307	S4	.	.	3.5	0.019
XUT-0508	2:4784206-4785877	-	1.000	FGRRES_03309	S4	.	.	3.2	0.005
XUT-0509	2:4809027-4810241	-	1.000	FGRRES_16293	S0	3.2	0.037	.	.
XUT-0510	2:4813039-4815840	+	1.000	FGRRES_03319	S4	.	.	33.6	0.001
XUT-0511	2:4839166-4840888	-	1.000	FGRRES_16291_M	S0	4.7	0.034	.	.
XUT-0512	2:4858751-4859152	-	0.110	lncRNA-255	S0	7.5	0.028	.	.
XUT-0513	2:4896312-4899770	-	0.426	.	S0	4.2	0.015	.	.
XUT-0514	2:4900837-4902758	+	1.000	FGRRES_03347_M	S0	10.3	0.014	.	.
XUT-0515	2:4931454-4932824	+	1.000	FGRRES_03361_M	S4	.	.	3.0	0.047
XUT-0516	2:4938303-4939940	+	1.000	FGRRES_03364	S4	.	.	5.1	0.009
XUT-0517	2:4948148-4950552	-	1.000	FGRRES_03369	S0	3.6	0.031	.	.
XUT-0518	2:4994211-4995178	-	1.000	FGRRES_03383	S0_S4	12.5	0.003	17.2	0.001
XUT-0519	2:4995730-4996397	+	1.000	.	S0_S4	10.5	0.020	9.3	0.005
XUT-0520	2:5020416-5022163	-	1.000	FGRRES_03392_M	S4	.	.	3.6	0.028
XUT-0521	2:5063651-5068079	+	1.000	FGRRES_16275	S0	11.1	0.010	.	.
XUT-0522	2:5139808-5140939	-	1.000	FGRRES_03430	S0	249.3	0.010	.	.
XUT-0523	2:5140294-5141028	+	0.949	.	S0	9.8	0.019	.	.
XUT-0524	2:5141531-5143242	+	1.000	.	S0_S4	27.4	0.007	3.7	0.002
XUT-0525	2:5162553-5164310	-	1.000	FGRRES_12434	S0	3.2	0.048	.	.
XUT-0526	2:5165705-5169077	+	1.000	FGRRES_16267	S0	3.3	0.027	.	.
XUT-0527	2:5188472-5189913	+	1.000	FGRRES_16265_M	S4	.	.	3.9	0.048
XUT-0528	2:5300143-5301767	-	1.000	FGRRES_03498	S0	10.4	0.017	.	.
XUT-0529	2:5347075-5348772	-	1.000	FGRRES_03514_M	S4	.	.	4.4	0.018
XUT-0530	2:5350505-5352343	+	1.000	FGRRES_12418	S0	4.7	0.010	.	.
XUT-0531	2:5385061-5386020	-	1.000	FGRRES_03529	S0_S4	11.0	0.011	3.1	0.005
XUT-0532	2:5385442-5385752	+	0.033	.	S0	3.8	0.041	.	.
XUT-0533	2:5388335-5389452	-	1.000	FGRRES_03531	S0	9.8	0.005	.	.
XUT-0534	2:5451419-5453062	+	1.000	FGRRES_03556	S4	.	.	13.4	0.003
XUT-0535	2:5458474-5459351	+	0.997	.	S0	4.0	0.046	.	.
XUT-0536	2:5529580-5530102	-	1.000	FGRRES_03586	S0	118.5	0.004	.	.
XUT-0537	2:5548032-5549750	+	1.000	FGRRES_03593	S4	.	.	3.2	0.043
XUT-0538	2:5552607-5553440	+	1.000	FGRRES_03595	S0	7.5	0.009	.	.
XUT-0539	2:5579274-5582684	-	1.000	FGRRES_03603	S0_S4	70.2	0.002	15.6	0.001
XUT-0540	2:5586292-5588326	-	1.000	FGRRES_16237	S0	4.9	0.028	.	.
XUT-0541	2:5626285-5628012	-	1.000	FGRRES_03619_M	S4	.	.	7.3	0.044
XUT-0542	2:5629066-5631705	+	1.000	FGRRES_03620	S4	.	.	11.8	0.023
XUT-0543	2:5656018-5657424	-	1.000	FGRRES_03631_M	S4	.	.	6.0	0.011
XUT-0544	2:5668022-5669467	-	1.000	FGRRES_16229_M	S4	.	.	49.0	0.001
XUT-0545	2:5689393-5691045	+	1.000	FGRRES_03641	S0_S4	3.0	0.042	3.2	0.036
XUT-0546	2:5707807-5708820	-	1.000	FGRRES_03650	S4	.	.	13.2	0.007
XUT-0547	2:5709381-5710436	+	1.000	FGRRES_03651	S4	.	.	4.7	0.027
XUT-0548	2:5727351-5728362	-	1.000	FGRRES_16227	S4	.	.	14.2	0.003
XUT-0549	2:5728960-5729415	+	1.000	FGRRES_20179	S0	8.7	0.016	.	.
XUT-0550	2:5729847-5731856	+	1.000	FGRRES_03661	S0_S4	106.9	0.001	76.0	0.004
XUT-0551	2:5733296-5733877	+	1.000	FGRRES_03662	S0	111.3	0.009	.	.
XUT-0552	2:5737889-5738176	+	1.000	FGRRES_20180	S0	4.2	0.033	.	.
XUT-0553	2:5783745-5784977	+	1.000	FGRRES_03678	S4	.	.	10.9	0.021
XUT-0554	2:5803457-5805169	+	1.000	FGRRES_03686_M	S0	43.4	0.003	.	.
XUT-0555	2:5805619-5807495	-	1.000	FGRRES_03687_M	S0	5.3	0.038	.	.
XUT-0556	2:5809919-5811329	+	1.000	FGRRES_03688	S0	3.9	0.022	.	.
XUT-0557	2:5852741-5853271	+	1.000	FGRRES_03704_M	S0	3.0	0.013	.	.
XUT-0558	2:5879573-5879899	-	1.000	FGRRES_03715	S0	3.8	0.041	.	.
XUT-0559	2:5924338-5931042	-	1.000	FGRRES_03735_2_M	S4	.	.	5.8	0.023
XUT-0560	2:5932507-5936944	+	1.000	FGRRES_16213_M	S0	5.3	0.004	.	.
XUT-0561	2:5940187-5941260	-	1.000	FGRRES_03738	S0	7.0	0.040	.	.
XUT-0562	2:5941823-5944032	+	1.000	FGRRES_03739_M	S0	4.8	0.011	.	.
XUT-0563	2:5957467-5959413	-	1.000	FGRRES_03744	S0	5.8	0.036	.	.
XUT-0564	2:5967122-5973393	+	1.000	FGRRES_03747	S0	5.1	0.013	.	.
XUT-0565	2:6007142-6008906	-	0.876	.	S4	.	.	3.1	0.012
XUT-0566	2:6024336-6025917	-	1.000	FGRRES_03769	S4	.	.	3.1	0.014
XUT-0567	2:6053648-6056032	+	1.000	FGRRES_03873_M	S4	.	.	9.8	0.007
XUT-0568	2:6103033-6105763	-	1.000	FGRRES_16199_M	S0_S4	4.3	0.041	3.3	0.021
XUT-0569	2:6106456-6107929	+	1.000	FGRRES_03806	S0_S4	13.7	0.018	42.8	0.005
XUT-0570	2:6109563-6110477	-	1.000	FGRRES_03808	S4	.	.	22.9	0.004
XUT-0571	2:6123149-6124435	+	1.000	FGRRES_03812	S4	.	.	6.2	0.042
XUT-0572	2:6151047-6152327	-	1.000	FGRRES_03824	S4	.	.	31.0	0.002
XUT-0573	2:6167556-6168107	+	1.000	.	S0	10.3	0.027	.	.
XUT-0574	2:6175210-6176673	-	1.000	FGRRES_03832	S4	.	.	50.9	0.002
XUT-0575	2:6180321-6182841	-	1.000	FGRRES_03834	S4	.	.	6.4	0.041
XUT-0576	2:6185332-6186859	+	0.151	lncRNA-272	S0	3.3	0.020	.	.
XUT-0577	2:6188958-6189806	-	1.000	FGRRES_03838	S0_S4	11.4	0.008	6.6	0.003
XUT-0578	2:6190729-6193719	+	1.000	FGRRES_03839	S4	.	.	4.8	0.003
XUT-0579	2:6210155-6211685	+	1.000	FGRRES_03844	S4	.	.	3.6	0.009
XUT-0580	2:6216658-6217359	-	1.000	.	S0	7.9	0.013	.	.
XUT-0581	2:6216018-6216457	+	1.000	FGRRES_03847	S0	4.5	0.013	.	.
XUT-0582	2:6217995-6219112	+	1.000	FGRRES_03849	S0_S4	237.5	0.040	4.5	0.005
XUT-0583	2:6218009-6219092	-	1.000	.	S4	.	.	3.9	0.002
XUT-0584	2:6221413-6222891	-	1.000	FGRRES_12370	S0	3.1	0.036	.	.
XUT-0585	2:6228931-6230352	-	1.000	FGRRES_03851	S0	23.7	0.018	.	.
XUT-0586	2:6230851-6231417	+	0.004	.	S0	13.5	0.024	.	.
XUT-0587	2:6238478-6238892	-	0.991	.	S0	4.6	0.036	.	.
XUT-0588	2:6239473-6240732	+	1.000	.	S4	.	.	3.1	0.009
XUT-0589	2:6314585-6315607	-	1.000	FGRRES_03881	S0_S4	15.6	0.004	8.1	0.012
XUT-0590	2:6375709-6376884	+	1.000	FGRRES_03902	S4	.	.	4.1	0.014
XUT-0591	2:6399234-6400280	-	1.000	FGRRES_03913	S0	37.9	0.004	.	.
XUT-0592	2:6482238-6483940	-	1.000	FGRRES_03951	S0	11.4	0.004	.	.
XUT-0593	2:6546563-6546831	+	0.998	FGRRES_16176	S0	417.1	0.013	.	.
XUT-0594	2:6604345-6604914	+	1.000	FGRRES_03990	S4	.	.	5.0	0.006
XUT-0595	2:6607769-6609351	-	1.000	FGRRES_03992	S0	3.1	0.017	.	.
XUT-0596	2:6609635-6612985	+	0.999	.	S0	8.2	0.006	.	.
XUT-0597	2:6610319-6612985	+	1.000	.	S0	9.4	0.010	.	.
XUT-0598	2:6652044-6653299	+	1.000	FGRRES_04008	S0_S4	148.0	0.002	71.1	0.002
XUT-0599	2:6652811-6653260	-	0.998	.	S4	.	.	4.2	0.006
XUT-0600	2:6673613-6675881	+	1.000	FGRRES_04019	S0	4.7	0.009	.	.
XUT-0601	2:6741064-6741615	+	1.000	.	S0	5.7	0.014	.	.
XUT-0602	2:6764191-6764815	+	0.357	.	S0	4.1	0.037	.	.
XUT-0603	2:6797595-6799213	-	1.000	FGRRES_16161_M	S0	3.7	0.034	.	.
XUT-0604	2:6799594-6801656	+	1.000	.	S0	4.8	0.046	.	.
XUT-0605	2:6843575-6844147	+	1.000	FGRRES_04074	S0	28.0	0.012	.	.
XUT-0606	2:6897617-6899251	-	1.000	FGRRES_04085	S0	7.4	0.014	.	.
XUT-0607	2:6899534-6901396	-	0.999	.	S0	5.4	0.009	.	.
XUT-0608	2:6910307-6911880	-	1.000	FGRRES_04092	S0	3.1	0.050	.	.
XUT-0609	2:6938134-6938955	-	1.000	FGRRES_04099_M	S0	3.2	0.014	.	.
XUT-0610	2:6995919-6998665	+	1.000	FGRRES_04113	S0	4.0	0.011	.	.
XUT-0611	2:7035588-7036087	-	0.191	.	S0	13.9	0.012	.	.
XUT-0612	2:7106027-7106934	-	0.248	.	S0	3.6	0.034	.	.
XUT-0613	2:7136862-7137329	-	0.960	.	S0_S4	11.9	0.003	9.1	0.002
XUT-0614	2:7142040-7143364	+	1.000	FGRRES_04159	S0_S4	4.0	0.044	6.9	0.036
XUT-0615	2:7165172-7167679	+	1.000	FGRRES_04170_M	S0_S4	4.3	0.037	7.4	0.002
XUT-0616	2:7176936-7179929	+	1.000	FGRRES_16140	S0	4.7	0.022	.	.
XUT-0617	2:7255783-7257032	-	0.982	.	S0	8.0	0.012	.	.
XUT-0618	2:7269247-7271715	+	1.000	FGRRES_04201	S0	5.3	0.007	.	.
XUT-0619	2:7333001-7337860	+	1.000	.	S0	5.3	0.016	.	.
XUT-0620	2:7344533-7345599	-	1.000	FGRRES_04229	S0_S4	3.5	0.048	8.3	0.003
XUT-0621	2:7357074-7358648	+	1.000	FGRRES_04233	S0	3.7	0.009	.	.
XUT-0622	2:7359277-7360340	-	1.000	FGRRES_04234	S0	9.9	0.005	.	.
XUT-0623	2:7457180-7457914	+	1.000	FGRRES_16130	S0	6.8	0.028	.	.
XUT-0624	2:7586031-7588028	+	1.000	FGRRES_04308	S0	3.1	0.020	.	.
XUT-0625	2:7692504-7694398	-	1.000	FGRRES_04335	S0	3.7	0.029	.	.
XUT-0626	2:7729487-7729721	+	0.099	.	S0	17.6	0.005	.	.
XUT-0627	2:7745087-7746932	-	0.998	.	S0	4.9	0.031	.	.
XUT-0628	2:7773403-7776126	+	1.000	FGRRES_04357	S4	.	.	24.5	0.003
XUT-0629	2:7785543-7789620	-	1.000	FGRRES_04361	S0	3.4	0.039	.	.
XUT-0630	2:7790411-7791532	+	1.000	FGRRES_04362	S0	4.0	0.028	.	.
XUT-0631	2:7823220-7825731	-	1.000	FGRRES_04375_M	S0	4.5	0.002	.	.
XUT-0632	2:7865198-7865530	+	0.988	FGRRES_15019	S0	3.3	0.040	.	.
XUT-0633	2:7911720-7916322	-	1.000	FGRRES_04408	S0_S4	59.0	0.002	34.4	0.039
XUT-0634	2:7917275-7919817	+	0.967	.	S0_S4	7.0	0.007	3.8	0.005
XUT-0635	2:7920549-7921629	-	1.000	.	S0	5.4	0.024	.	.
XUT-0636	2:7944468-7945314	+	0.967	.	S0	3.1	0.022	.	.
XUT-0637	2:7964919-7965276	-	0.002	.	S0	3.1	0.019	.	.
XUT-0638	2:8085313-8086547	-	1.000	FGRRES_04455	S0	5.2	0.004	.	.
XUT-0639	2:8087299-8089837	-	1.000	FGRRES_04456	S0	16.3	0.002	.	.
XUT-0640	2:8091462-8094753	+	1.000	FGRRES_04457	S0	3.0	0.022	.	.
XUT-0641	2:8109668-8110149	+	0.999	FGRRES_04460_M	S0	9.9	0.038	.	.
XUT-0642	2:8117840-8119040	-	1.000	FGRRES_04461	S0	6.8	0.050	.	.
XUT-0643	2:8167050-8168623	-	0.999	.	S0	9.3	0.017	.	.
XUT-0644	2:8167164-8168251	+	1.000	FGRRES_04477	S0	3.5	0.013	.	.
XUT-0645	2:8246654-8253270	-	1.000	FGRRES_17616_M	S0	4.4	0.023	.	.
XUT-0646	2:8255176-8257706	+	1.000	FGRRES_12242	S0	6.0	0.037	.	.
XUT-0647	2:8314238-8317600	+	1.000	FGRRES_04525	S4	.	.	3.8	0.043
XUT-0648	2:8369091-8370150	+	1.000	.	S0	3.2	0.040	.	.
XUT-0649	2:8395370-8396917	+	1.000	.	S4	.	.	12.0	0.002
XUT-0650	2:8400522-8401776	+	1.000	.	S0	3.3	0.015	.	.
XUT-0651	2:8401842-8403612	-	1.000	.	S0	4.6	0.017	.	.
XUT-0652	2:8401900-8403612	+	1.000	FGRRES_04560	S0	3.5	0.013	.	.
XUT-0653	2:8412313-8412570	-	1.000	FGRRES_15253_M	S0_S4	4.1	0.005	4.7	0.003
XUT-0654	2:8412738-8413098	-	0.990	.	S0_S4	4.7	0.003	3.5	0.012
XUT-0655	2:8412783-8415873	+	1.000	FGRRES_12231_2_M	S0_S4	51.8	0.004	41.1	0.002
XUT-0656	2:8422024-8422692	+	1.000	FGRRES_04568_M	S0	4.6	0.013	.	.
XUT-0657	2:8452177-8454926	+	1.000	FGRRES_16090	S0	3.4	0.030	.	.
XUT-0658	2:8472231-8472677	+	1.000	FGRRES_04583	S0	58.6	0.025	.	.
XUT-0659	2:8543231-8545310	-	1.000	FGRRES_16085	S4	.	.	4.2	0.019
XUT-0660	2:8551963-8553209	-	1.000	FGRRES_04611	S0	4.7	0.050	.	.
XUT-0661	2:8555735-8557123	-	1.000	FGRRES_04613	S0_S4	157.4	0.008	537.2	0.000
XUT-0662	2:8567570-8571274	+	1.000	FGRRES_04619	S0_S4	73.5	0.002	28.9	0.002
XUT-0663	2:8572074-8572394	+	0.756	.	S0_S4	18.3	0.005	21.2	0.002
XUT-0664	2:8572399-8573567	-	0.955	FGRRES_12216	S0	9.1	0.013	.	.
XUT-0665	2:8728819-8729676	-	1.000	FGRRES_04675	S4	.	.	5.7	0.010
XUT-0666	2:8821182-8821438	+	0.996	FGRRES_14018	S0	15.2	0.015	.	.
XUT-0667	2:8908393-8910246	+	1.000	FGRRES_16052	S4	.	.	43.7	0.001
XUT-0668	2:8938341-8939725	-	1.000	FGRRES_11522	S0	3.2	0.039	.	.
XUT-0669	2:8946221-8947030	+	1.000	FGRRES_11518	S0	5.4	0.037	.	.
XUT-0670	2:8966755-8970144	-	1.000	FGRRES_16045	S4	.	.	3.2	0.014
XUT-0671	3:31848-32177	-	0.998	.	S0_S4	13.8	0.004	27.3	0.004
XUT-0672	3:156221-156679	-	1.000	FGRRES_04735	S0	71.6	0.022	.	.
XUT-0673	3:187539-188594	-	1.000	FGRRES_04746	S0	4.7	0.017	.	.
XUT-0674	3:218069-219390	+	1.000	FGRRES_04758	S0	12.9	0.014	.	.
XUT-0675	3:270308-272458	+	1.000	FGRRES_04780	S0_S4	4.7	0.012	9.4	0.025
XUT-0676	3:287119-287949	-	1.000	FGRRES_20231	S0	39.2	0.015	.	.
XUT-0677	3:288451-288945	+	1.000	FGRRES_04788	S0	14.4	0.016	.	.
XUT-0678	3:300186-301970	+	1.000	FGRRES_04793	S4	.	.	8.0	0.007
XUT-0679	3:344579-346241	-	1.000	FGRRES_16418	S0	13.4	0.013	.	.
XUT-0680	3:377030-379126	-	1.000	FGRRES_04824	S0	11.4	0.038	.	.
XUT-0681	3:409676-411270	+	0.999	FGRRES_16425	S4	.	.	6.0	0.016
XUT-0682	3:467086-468401	-	1.000	FGRRES_16432	S0	3.5	0.030	.	.
XUT-0683	3:472049-473059	+	1.000	FGRRES_16433_M	S4	.	.	8.7	0.005
XUT-0684	3:509068-510219	+	1.000	.	S0	3.9	0.031	.	.
XUT-0685	3:511458-512568	-	1.000	FGRRES_04870	S0	4.1	0.038	.	.
XUT-0686	3:512994-516108	+	1.000	FGRRES_04871	S0	3.9	0.019	.	.
XUT-0687	3:516243-519319	-	0.893	.	S0	3.5	0.015	.	.
XUT-0688	3:602552-603632	+	1.000	FGRRES_04905	S0	4.7	0.012	.	.
XUT-0689	3:616905-617199	-	0.938	.	S0	3.4	0.026	.	.
XUT-0690	3:617628-618361	-	0.976	.	S0	22.4	0.008	.	.
XUT-0691	3:619309-621213	+	1.000	FGRRES_04911	S0	5.4	0.035	.	.
XUT-0692	3:634624-637296	+	1.000	FGRRES_04916	S0	6.3	0.005	.	.
XUT-0693	3:686149-687672	+	1.000	FGRRES_04937	S4	.	.	4.1	0.045
XUT-0694	3:723723-724010	-	0.999	FGRRES_17630	S0	12.9	0.045	.	.
XUT-0695	3:726249-727628	+	0.017	.	S0	6.4	0.019	.	.
XUT-0696	3:739298-740375	-	0.992	.	S0	25.7	0.004	.	.
XUT-0697	3:740642-740860	-	0.998	FGRRES_15267	S0_S4	16.6	0.006	3.1	0.017
XUT-0698	3:778329-779753	-	1.000	FGRRES_04973	S0	5.0	0.037	.	.
XUT-0699	3:841398-842174	+	1.000	FGRRES_04993	S0	4.0	0.020	.	.
XUT-0700	3:863998-870071	-	0.002	.	S0	3.2	0.044	.	.
XUT-0701	3:871290-871968	+	0.999	FGRRES_12666_M	S0	8.7	0.020	.	.
XUT-0702	3:951115-951423	-	0.998	.	S4	.	.	8.5	0.003
XUT-0703	3:1056778-1059238	+	1.000	FGRRES_16451	S0	3.3	0.014	.	.
XUT-0704	3:1211334-1211604	+	0.038	.	S0	18.5	0.038	.	.
XUT-0705	3:1225998-1229940	-	0.001	lncRNA-308	S0	30.7	0.011	.	.
XUT-0706	3:1235550-1236363	-	1.000	FGRRES_05123	S0	5.4	0.035	.	.
XUT-0707	3:1263277-1264013	-	1.000	FGRRES_05134	S0	3.3	0.037	.	.
XUT-0708	3:1265667-1270767	-	1.000	FGRRES_05135	S0	3.7	0.019	.	.
XUT-0709	3:1370316-1370827	-	0.023	.	S0	4.4	0.038	.	.
XUT-0710	3:1371159-1371836	+	0.818	.	S0	4.3	0.002	.	.
XUT-0711	3:1372096-1374738	+	1.000	FGRRES_05169_M	S0	7.0	0.022	.	.
XUT-0712	3:1404078-1404987	-	0.043	lncRNA-312	S0	12.4	0.005	.	.
XUT-0713	3:1464154-1466798	-	0.999	.	S0	3.8	0.037	.	.
XUT-0714	3:1469035-1470357	+	1.000	FGRRES_05190	S0	4.5	0.048	.	.
XUT-0715	3:1482410-1483057	+	1.000	FGRRES_17656	S0	3.0	0.029	.	.
XUT-0716	3:1531835-1535829	+	1.000	FGRRES_12704	S0_S4	10.0	0.012	13.9	0.002
XUT-0717	3:1836582-1836893	+	0.010	.	S0	4.2	0.035	.	.
XUT-0718	3:1850731-1855059	+	1.000	FGRRES_12712	S0	4.6	0.008	.	.
XUT-0719	3:1852958-1853639	-	0.002	.	S0	4.4	0.039	.	.
XUT-0720	3:1921948-1922987	+	1.000	FGRRES_05333	S0	11.3	0.022	.	.
XUT-0721	3:1940355-1941605	-	0.823	.	S0	4.6	0.004	.	.
XUT-0722	3:2025945-2030738	-	1.000	.	S0	5.8	0.016	.	.
XUT-0723	3:2045077-2059709	+	1.000	FGRRES_05372	S0	5.9	0.015	.	.
XUT-0724	3:2156990-2159112	+	1.000	FGRRES_17667	S0	5.3	0.013	.	.
XUT-0725	3:2191579-2192831	-	1.000	FGRRES_05416	S4	.	.	4.5	0.003
XUT-0726	3:2251083-2251313	-	0.016	.	S0	3.2	0.012	.	.
XUT-0727	3:2261651-2264068	-	1.000	FGRRES_05432	S0	3.4	0.013	.	.
XUT-0728	3:2342249-2342944	-	1.000	FGRRES_05458	S0	11.6	0.035	.	.
XUT-0729	3:2353807-2363001	-	1.000	FGRRES_17669	S0	5.4	0.044	.	.
XUT-0730	3:2389370-2390247	-	1.000	FGRRES_12741	S0	3.4	0.017	.	.
XUT-0731	3:2419196-2421970	-	1.000	FGRRES_12745	S0	4.9	0.029	.	.
XUT-0732	3:2553338-2553835	-	0.836	.	S4	.	.	4.1	0.018
XUT-0733	3:2554460-2556937	+	1.000	FGRRES_05521	S0	13.6	0.002	.	.
XUT-0734	3:2564245-2564795	-	0.666	.	S0	3.4	0.014	.	.
XUT-0735	3:2707874-2709246	-	1.000	FGRRES_17672	S0	4.8	0.011	.	.
XUT-0736	3:2715154-2716588	+	0.999	.	S4	.	.	4.2	0.002
XUT-0737	3:2819745-2820047	-	0.030	.	S0	4.8	0.007	.	.
XUT-0738	3:2878374-2879230	-	1.000	.	S0	6.4	0.041	.	.
XUT-0739	3:2926371-2929502	+	1.000	FGRRES_05634	S0	3.9	0.014	.	.
XUT-0740	3:2929659-2930075	-	0.851	.	S4	.	.	4.3	0.006
XUT-0741	3:2930046-2931081	+	1.000	FGRRES_05635	S0_S4	31.5	0.008	21.9	0.005
XUT-0742	3:2954872-2956839	+	1.000	FGRRES_05643_M	S0	5.4	0.013	.	.
XUT-0743	3:2975552-2976465	-	1.000	FGRRES_05650	S0	3.7	0.035	.	.
XUT-0744	3:3022201-3024591	-	1.000	FGRRES_05660	S0_S4	35.1	0.019	39.2	0.003
XUT-0745	3:3025343-3026639	+	0.977	.	S4	.	.	7.9	0.003
XUT-0746	3:3055390-3056853	-	0.972	.	S0	6.4	0.017	.	.
XUT-0747	3:3087216-3087872	-	1.000	FGRRES_05684	S0	3.1	0.047	.	.
XUT-0748	3:3145367-3146590	-	1.000	FGRRES_05706	S4	.	.	17.2	0.003
XUT-0749	3:3146980-3147733	+	0.901	.	S4	.	.	63.0	0.002
XUT-0750	3:3156634-3160296	+	1.000	FGRRES_12790_1_M	S0	8.9	0.002	.	.
XUT-0751	3:3166492-3167097	+	1.000	FGRRES_05714	S0	3.5	0.002	.	.
XUT-0752	3:3189695-3192626	-	0.998	.	S0	3.1	0.020	.	.
XUT-0753	3:3212675-3213976	+	0.988	FGRRES_05730&FGRRES_20274	S0	10.8	0.031	.	.
XUT-0754	3:3248690-3249925	+	1.000	FGRRES_16532	S0	4.8	0.022	.	.
XUT-0755	3:3372333-3374261	-	0.992	.	S0	3.9	0.014	.	.
XUT-0756	3:3452717-3453940	+	1.000	FGRRES_05811	S0	4.7	0.017	.	.
XUT-0757	3:3466644-3467129	+	1.000	FGRRES_05817	S4	.	.	3.4	0.006
XUT-0758	3:3492321-3493388	-	1.000	FGRRES_05828	S0	50.7	0.025	.	.
XUT-0759	3:3494152-3496182	+	1.000	FGRRES_05829	S0_S4	6.2	0.016	25.8	0.002
XUT-0760	3:3496953-3497399	+	1.000	FGRRES_12820	S4	.	.	10.5	0.026
XUT-0761	3:3528846-3530183	-	1.000	FGRRES_05842	S0	7.0	0.033	.	.
XUT-0762	3:3603683-3606591	-	1.000	FGRRES_16560	S0	3.2	0.005	.	.
XUT-0763	3:3607543-3608116	+	0.756	.	S4	.	.	3.7	0.031
XUT-0764	3:3607632-3609796	-	1.000	FGRRES_12829	S0	3.1	0.022	.	.
XUT-0765	3:3665147-3667117	-	1.000	FGRRES_05889	S0	3.0	0.027	.	.
XUT-0766	3:3731264-3732670	+	1.000	FGRRES_05903	S0	3.8	0.043	.	.
XUT-0767	3:3766853-3768358	+	1.000	FGRRES_05921	S0	3.9	0.014	.	.
XUT-0768	3:3818613-3820754	+	1.000	FGRRES_05940	S4	.	.	6.1	0.010
XUT-0769	3:3823538-3824274	-	1.000	.	S4	.	.	5.2	0.009
XUT-0770	3:3873680-3874237	+	1.000	FGRRES_12845	S0	4.6	0.007	.	.
XUT-0771	3:3905189-3905741	+	1.000	FGRRES_05977	S0	3.5	0.007	.	.
XUT-0772	3:3953305-3954443	+	1.000	FGRRES_12851	S4	.	.	3.6	0.007
XUT-0773	3:3980753-3988564	-	1.000	FGRRES_16586	S0	3.0	0.029	.	.
XUT-0774	3:4055719-4056475	+	1.000	FGRRES_06017	S0_S4	4.9	0.038	5.7	0.012
XUT-0775	3:4133379-4138673	-	0.000	.	S0	3.1	0.042	.	.
XUT-0776	3:4139829-4141142	+	0.262	.	S0	4.6	0.028	.	.
XUT-0777	3:4158015-4161302	+	0.053	.	S0	4.9	0.041	.	.
XUT-0778	3:4165079-4167417	-	1.000	.	S0	38.2	0.004	.	.
XUT-0779	3:4181006-4181575	+	1.000	FGRRES_06062	S0	49.8	0.012	.	.
XUT-0780	3:4193691-4195154	+	1.000	FGRRES_16599	S0	8.2	0.008	.	.
XUT-0781	3:4211287-4219369	+	1.000	.	S0	3.0	0.038	.	.
XUT-0782	3:4235471-4238467	-	1.000	.	S0	4.4	0.043	.	.
XUT-0783	3:4252384-4253127	-	1.000	FGRRES_16600	S0	4.1	0.012	.	.
XUT-0784	3:4269992-4282220	+	1.000	FGRRES_06089	S0	4.5	0.017	.	.
XUT-0785	3:4296534-4302583	-	1.000	FGRRES_16602_M	S0	3.6	0.011	.	.
XUT-0786	3:4346369-4348589	+	1.000	FGRRES_06117	S4	.	.	7.7	0.003
XUT-0787	3:4362070-4367902	+	1.000	.	S0	10.8	0.022	.	.
XUT-0788	3:4380430-4382019	+	1.000	FGRRES_06129	S0_S4	67.0	0.005	30.9	0.002
XUT-0789	3:4382058-4385034	-	1.000	.	S0_S4	16.8	0.002	50.9	0.001
XUT-0790	3:4463573-4465162	-	1.000	.	S4	.	.	3.8	0.012
XUT-0791	3:4512023-4513142	+	1.000	FGRRES_06163	S0	4.1	0.012	.	.
XUT-0792	3:4570269-4571620	-	1.000	.	S0	3.8	0.021	.	.
XUT-0793	3:4573468-4576680	+	1.000	FGRRES_06181	S0	3.0	0.022	.	.
XUT-0794	3:4586389-4589777	+	1.000	FGRRES_20294	S0	7.2	0.007	.	.
XUT-0795	3:4598274-4598583	-	0.984	.	S0	3.3	0.003	.	.
XUT-0796	3:4633293-4634785	-	1.000	.	S0	3.4	0.042	.	.
XUT-0797	3:4647674-4648164	+	1.000	FGRRES_12890	S0	3.0	0.049	.	.
XUT-0798	3:4654210-4658616	-	1.000	FGRRES_16617	S0	3.7	0.014	.	.
XUT-0799	3:4662009-4664668	+	1.000	FGRRES_06206	S0	5.2	0.025	.	.
XUT-0800	3:4807724-4809213	+	1.000	FGRRES_16627	S0	8.7	0.012	.	.
XUT-0801	3:4824811-4826055	+	0.976	.	S0	7.0	0.024	.	.
XUT-0802	3:4849665-4851990	-	0.999	.	S0	3.9	0.037	.	.
XUT-0803	3:4910208-4910589	+	1.000	.	S0	3.3	0.040	.	.
XUT-0804	3:4931878-4933331	-	1.000	FGRRES_06297	S0	8.2	0.024	.	.
XUT-0805	3:4967311-4967572	+	0.639	.	S0	5.0	0.028	.	.
XUT-0806	3:5006718-5009373	-	1.000	FGRRES_06324	S0	3.4	0.024	.	.
XUT-0807	3:5023474-5025189	-	1.000	.	S0	5.0	0.004	.	.
XUT-0808	3:5026991-5029553	+	1.000	FGRRES_06328	S0_S4	6.3	0.021	3.7	0.020
XUT-0809	3:5052073-5053623	+	1.000	FGRRES_06336	S4	.	.	3.4	0.007
XUT-0810	3:5142261-5144468	+	1.000	FGRRES_16639	S0	5.0	0.002	.	.
XUT-0811	3:5227682-5230528	-	1.000	.	S0	4.0	0.014	.	.
XUT-0812	3:5269012-5270283	+	1.000	FGRRES_16644	S4	.	.	6.7	0.022
XUT-0813	3:5270631-5271771	-	1.000	FGRRES_16645	S0	14.9	0.002	.	.
XUT-0814	3:5293401-5293820	+	1.000	FGRRES_06413	S0	4.0	0.036	.	.
XUT-0815	3:5316562-5319521	-	1.000	FGRRES_16650	S0	17.9	0.039	.	.
XUT-0816	3:5408449-5416564	-	1.000	FGRRES_17530	S0	3.5	0.020	.	.
XUT-0817	3:5453243-5453800	-	0.842	.	S4	.	.	3.8	0.006
XUT-0818	3:5459583-5462549	-	1.000	FGRRES_10728	S0	4.8	0.002	.	.
XUT-0819	3:5464974-5465444	-	0.668	.	S4	.	.	3.0	0.005
XUT-0820	3:5465417-5469400	+	1.000	.	S0	5.1	0.024	.	.
XUT-0821	3:5476364-5476720	+	1.000	FGRRES_10735	S0	3.8	0.028	.	.
XUT-0822	3:5487190-5489050	-	1.000	FGRRES_10739	S0	7.4	0.012	.	.
XUT-0823	3:5550626-5551022	+	1.000	FGRRES_10758	S0	21.4	0.003	.	.
XUT-0824	3:5604679-5605276	+	1.000	FGRRES_10770	S0	3.2	0.006	.	.
XUT-0825	3:5634232-5636798	-	1.000	FGRRES_10783	S0	5.2	0.011	.	.
XUT-0826	3:5720951-5722801	+	1.000	FGRRES_10807	S0	6.9	0.007	.	.
XUT-0827	3:5725895-5727478	+	1.000	FGRRES_10808	S0	3.3	0.046	.	.
XUT-0828	3:5728155-5731012	-	0.995	.	S0	9.0	0.011	.	.
XUT-0829	3:5739234-5739600	+	0.507	.	S0	6.0	0.048	.	.
XUT-0830	3:5863682-5864614	-	1.000	FGRRES_10846	S0	3.2	0.011	.	.
XUT-0831	3:5886685-5889544	-	0.002	lncRNA-388	S0	10.5	0.012	.	.
XUT-0832	3:5895229-5896482	+	1.000	FGRRES_10855	S4	.	.	6.1	0.019
XUT-0833	3:5948659-5949574	+	1.000	FGRRES_10874	S0	3.7	0.009	.	.
XUT-0834	3:5959194-5960366	+	1.000	FGRRES_17504	S0	4.8	0.011	.	.
XUT-0835	3:5969602-5970685	-	1.000	FGRRES_10884	S0	6.5	0.005	.	.
XUT-0836	3:5972778-5976409	+	1.000	.	S0	5.3	0.008	.	.
XUT-0837	3:5982637-5984260	+	1.000	FGRRES_10888	S0	3.3	0.016	.	.
XUT-0838	3:6000788-6002929	+	0.066	lncRNA-391	S0	4.1	0.024	.	.
XUT-0839	3:6071254-6072463	-	1.000	FGRRES_10909	S0	4.5	0.046	.	.
XUT-0840	3:6115014-6115958	-	1.000	FGRRES_10922	S0_S4	287.3	0.004	3.5	0.020
XUT-0841	3:6223247-6223991	+	1.000	FGRRES_10962	S0	15.1	0.028	.	.
XUT-0842	3:6282699-6284052	+	1.000	FGRRES_10987	S4	.	.	6.0	0.009
XUT-0843	3:6374944-6376869	+	1.000	FGRRES_11008	S0	20.4	0.005	.	.
XUT-0844	3:6379305-6381063	-	1.000	FGRRES_13875	S4	.	.	36.2	0.004
XUT-0845	3:6419083-6420946	-	1.000	FGRRES_11024	S0	12.0	0.048	.	.
XUT-0846	3:6421352-6422569	+	1.000	FGRRES_13868	S0	6.0	0.012	.	.
XUT-0847	3:6494485-6495537	-	1.000	FGRRES_11048	S0_S4	14.7	0.015	61.6	0.002
XUT-0848	3:6509735-6511414	-	1.000	.	S4	.	.	17.9	0.003
XUT-0849	3:6555966-6557162	-	1.000	FGRRES_11073	S4	.	.	16.6	0.002
XUT-0850	3:6594860-6595684	-	1.000	FGRRES_11089	S4	.	.	168.0	0.003
XUT-0851	3:6614420-6617272	-	1.000	FGRRES_11097	S0	7.4	0.011	.	.
XUT-0852	3:6637459-6638527	-	1.000	FGRRES_11104	S4	.	.	4.4	0.042
XUT-0853	3:6638974-6641214	+	1.000	FGRRES_11105	S0	3.6	0.034	.	.
XUT-0854	3:6648872-6650500	-	1.000	FGRRES_17474_M	S4	.	.	11.2	0.011
XUT-0855	3:6653376-6654821	-	0.848	.	S0	4.7	0.028	.	.
XUT-0856	3:6655862-6656951	+	1.000	FGRRES_11112	S0	9.9	0.003	.	.
XUT-0857	3:6668644-6669402	+	1.000	FGRRES_11116	S0	3.7	0.015	.	.
XUT-0858	3:6702091-6703266	+	1.000	FGRRES_11129	S0	7.2	0.029	.	.
XUT-0859	3:6710524-6711311	-	1.000	FGRRES_11132	S0	8.0	0.015	.	.
XUT-0860	3:6732071-6734059	+	1.000	FGRRES_11143	S4	.	.	3.0	0.029
XUT-0861	3:6734286-6734667	-	1.000	FGRRES_13849	S0_S4	24.9	0.007	11.8	0.014
XUT-0862	3:6735933-6736263	-	0.046	.	S4	.	.	3.6	0.023
XUT-0863	3:6736674-6739332	+	1.000	FGRRES_13848_M	S0_S4	211.3	0.002	340.9	0.001
XUT-0864	3:6786645-6787469	-	1.000	FGRRES_11162	S4	.	.	12.7	0.004
XUT-0865	3:6790548-6791030	+	1.000	FGRRES_20314	S4	.	.	3.9	0.021
XUT-0866	3:6798726-6799439	-	1.000	FGRRES_11167	S0_S4	3.1	0.015	3.7	0.019
XUT-0867	3:6817045-6819001	-	1.000	FGRRES_11174_M	S4	.	.	24.3	0.004
XUT-0868	3:6841081-6842560	+	1.000	FGRRES_17461	S0_S4	3.3	0.042	44.8	0.005
XUT-0869	3:6899771-6900249	-	1.000	FGRRES_11205	S0	167.6	0.013	.	.
XUT-0870	3:6933621-6936346	+	1.000	FGRRES_17451	S4	.	.	4.4	0.014
XUT-0871	3:7002764-7005717	+	1.000	FGRRES_13824	S0_S4	3.6	0.017	3.6	0.019
XUT-0872	3:7119071-7120837	+	1.000	FGRRES_17581	S0_S4	205.5	0.002	31.0	0.001
XUT-0873	3:7121738-7131303	+	1.000	FGRRES_17580_A_M	S0_S4	65.1	0.001	40.4	0.012
XUT-0874	3:7235455-7236297	-	1.000	FGRRES_11311	S4	.	.	6.9	0.015
XUT-0875	3:7254639-7255469	-	1.000	FGRRES_11320	S0_S4	8.3	0.007	12.8	0.002
XUT-0876	3:7254869-7255559	+	1.000	.	S0_S4	4.6	0.003	4.8	0.002
XUT-0877	3:7277860-7279028	+	1.000	FGRRES_11330	S0	6.2	0.021	.	.
XUT-0878	3:7332119-7333522	-	1.000	FGRRES_11349	S4	.	.	4.1	0.006
XUT-0879	3:7367319-7368797	-	0.999	.	S4	.	.	12.4	0.002
XUT-0880	3:7369200-7369814	+	1.000	FGRRES_13979	S0_S4	10.2	0.040	925.9	0.001
XUT-0881	3:7387343-7388696	-	1.000	FGRRES_13977	S4	.	.	7.8	0.030
XUT-0882	3:7392251-7398478	+	1.000	FGRRES_11372	S4	.	.	3.4	0.010
XUT-0883	3:7407800-7411837	+	1.000	.	S4	.	.	3.1	0.023
XUT-0884	3:7500035-7502281	-	1.000	FGRRES_11410	S4	.	.	5.5	0.018
XUT-0885	3:7504839-7505822	-	1.000	FGRRES_11412	S4	.	.	11.2	0.004
XUT-0886	3:7506374-7507875	+	0.942	.	S4	.	.	3.1	0.002
XUT-0887	3:7553121-7554072	-	1.000	FGRRES_11428	S4	.	.	4.7	0.024
XUT-0888	3:7554738-7555103	+	0.917	.	S4	.	.	4.7	0.032
XUT-0889	3:7556942-7558126	-	1.000	FGRRES_13959	S4	.	.	21.4	0.002
XUT-0890	3:7576764-7578200	-	1.000	FGRRES_17547	S4	.	.	3.7	0.009
XUT-0891	3:7578414-7582991	+	1.000	FGRRES_17546	S4	.	.	3.1	0.046
XUT-0892	3:7601471-7601899	-	1.000	FGRRES_13952	S4	.	.	15.0	0.014
XUT-0893	3:7657342-7659003	-	1.000	FGRRES_11469	S4	.	.	10.8	0.007
XUT-0894	3:7669940-7670545	-	1.000	FGRRES_11474	S4	.	.	17.8	0.002
XUT-0895	3:7679310-7681126	+	1.000	FGRRES_11478	S0	6.3	0.017	.	.
XUT-0896	4:49704-50986	+	1.000	FGRRES_06439	S0	4.5	0.017	.	.
XUT-0897	4:51768-53212	+	1.000	FGRRES_06440	S0_S4	4.8	0.004	3.3	0.034
XUT-0898	4:68227-70284	-	1.000	FGRRES_16659	S4	.	.	4.7	0.008
XUT-0899	4:118739-120340	-	1.000	FGRRES_06464	S0	7.0	0.034	.	.
XUT-0900	4:189881-191362	-	1.000	FGRRES_16664	S0_S4	70.8	0.002	8.0	0.002
XUT-0901	4:227071-229577	+	0.926	.	S0	3.6	0.013	.	.
XUT-0902	4:239536-244613	+	1.000	.	S0	26.7	0.025	.	.
XUT-0903	4:247619-248309	+	0.236	lncRNA-413	S0	12.4	0.009	.	.
XUT-0904	4:332194-333259	+	1.000	FGRRES_06526	S0	4.1	0.015	.	.
XUT-0905	4:336263-336515	+	0.993	FGRRES_15353	S0	4.2	0.043	.	.
XUT-0906	4:357176-358683	-	1.000	FGRRES_06537	S0	3.3	0.003	.	.
XUT-0907	4:418362-420342	+	1.000	FGRRES_06560	S0_S4	6.5	0.046	4.8	0.004
XUT-0908	4:421498-422502	-	1.000	FGRRES_06561	S4	.	.	9.8	0.016
XUT-0909	4:473323-473528	+	0.023	.	S0	4.2	0.020	.	.
XUT-0910	4:524478-524801	+	0.004	.	S4	.	.	3.6	0.009
XUT-0911	4:598664-599087	+	0.666	.	S4	.	.	3.9	0.014
XUT-0912	4:610234-611631	+	0.962	.	S4	.	.	27.6	0.002
XUT-0913	4:653753-654996	+	1.000	.	S0	6.0	0.012	.	.
XUT-0914	4:787196-788350	+	1.000	FGRRES_16697	S0	13.8	0.017	.	.
XUT-0915	4:853140-853595	-	1.000	FGRRES_06682	S0	4.8	0.024	.	.
XUT-0916	4:857886-859953	-	1.000	FGRRES_06685_M	S0	3.4	0.021	.	.
XUT-0917	4:896492-898085	+	0.961	.	S0_S4	8.2	0.009	5.3	0.002
XUT-0918	4:905752-907665	+	1.000	FGRRES_16703	S0	30.8	0.012	.	.
XUT-0919	4:970377-972020	+	1.000	FGRRES_06722	S0	4.4	0.044	.	.
XUT-0920	4:991051-991633	+	1.000	FGRRES_06728	S0_S4	3.7	0.024	5.8	0.021
XUT-0921	4:1002075-1004961	+	1.000	FGRRES_12976_M	S0	4.3	0.004	.	.
XUT-0922	4:1005142-1006092	+	1.000	FGRRES_12977	S0	9.7	0.007	.	.
XUT-0923	4:1226905-1228233	-	1.000	FGRRES_12989	S4	.	.	6.7	0.002
XUT-0924	4:1304332-1306183	-	0.262	lncRNA-438	S0	5.3	0.007	.	.
XUT-0925	4:1304340-1306612	+	1.000	FGRRES_06809	S0	4.1	0.022	.	.
XUT-0926	4:1337161-1339868	-	1.000	FGRRES_06816	S0	3.1	0.005	.	.
XUT-0927	4:1368453-1371818	-	1.000	FGRRES_16722	S0	7.2	0.016	.	.
XUT-0928	4:1374461-1375483	+	1.000	FGRRES_06830	S0	18.3	0.031	.	.
XUT-0929	4:1375627-1381619	+	1.000	FGRRES_16723	S0	8.4	0.014	.	.
XUT-0930	4:1495007-1496385	-	1.000	FGRRES_06868	S0	4.2	0.021	.	.
XUT-0931	4:1545858-1550861	+	1.000	FGRRES_06881_M	S4	.	.	4.3	0.033
XUT-0932	4:1665541-1668334	-	0.260	.	S0_S4	4.3	0.026	6.8	0.006
XUT-0933	4:1684199-1686014	-	0.272	.	S0	3.2	0.042	.	.
XUT-0934	4:1699370-1701664	-	0.734	.	S0	3.8	0.042	.	.
XUT-0935	4:1712146-1712956	+	0.894	.	S0	4.3	0.031	.	.
XUT-0936	4:1877894-1879975	-	1.000	FGRRES_06969	S0	3.3	0.018	.	.
XUT-0937	4:1897078-1897647	+	0.176	.	S4	.	.	4.1	0.005
XUT-0938	4:1938705-1940036	-	1.000	FGRRES_06986	S4	.	.	10.3	0.003
XUT-0939	4:1955863-1960490	+	1.000	FGRRES_06992	S0	3.1	0.009	.	.
XUT-0940	4:1956116-1957039	-	0.309	.	S0	5.0	0.014	.	.
XUT-0941	4:2004035-2004989	-	0.508	.	S4	.	.	3.6	0.005
XUT-0942	4:2004177-2004989	+	1.000	FGRRES_13041	S0	4.0	0.011	.	.
XUT-0943	4:2005336-2006641	-	1.000	FGRRES_07005	S0	3.7	0.015	.	.
XUT-0944	4:2035966-2036490	+	0.001	.	S0	3.6	0.006	.	.
XUT-0945	4:2242000-2242631	-	1.000	FGRRES_07072_M	S0	6.4	0.039	.	.
XUT-0946	4:2243157-2243928	+	0.938	.	S0	4.8	0.045	.	.
XUT-0947	4:2244194-2247302	+	0.993	.	S0	11.3	0.030	.	.
XUT-0948	4:2275675-2276772	-	1.000	FGRRES_07078	S0	13.5	0.015	.	.
XUT-0949	4:2277131-2277427	+	0.279	.	S0	3.1	0.032	.	.
XUT-0950	4:2298683-2300296	-	1.000	FGRRES_07085	S0	4.0	0.012	.	.
XUT-0951	4:2318429-2319268	-	0.737	.	S4	.	.	4.5	0.003
XUT-0952	4:2392876-2396011	-	1.000	FGRRES_07114	S0	5.0	0.029	.	.
XUT-0953	4:2466781-2469592	+	1.000	.	S4	.	.	5.7	0.000
XUT-0954	4:2487146-2488600	+	1.000	FGRRES_07134	S0	6.0	0.011	.	.
XUT-0955	4:2546243-2547621	+	0.955	.	S0	4.8	0.010	.	.
XUT-0956	4:2690561-2694347	+	1.000	.	S0	13.3	0.017	.	.
XUT-0957	4:2779360-2779738	-	0.127	.	S0	5.5	0.005	.	.
XUT-0958	4:2779953-2781113	+	0.978	.	S0_S4	7.6	0.021	3.7	0.007
XUT-0959	4:2787765-2788159	-	1.000	.	S0	3.8	0.047	.	.
XUT-0960	4:2847890-2848364	-	1.000	FGRRES_07234	S0	3.2	0.017	.	.
XUT-0961	4:2994829-2995735	+	1.000	FGRRES_07276	S0	5.1	0.015	.	.
XUT-0962	4:3002151-3005152	-	1.000	FGRRES_16803	S0	3.1	0.011	.	.
XUT-0963	4:3008507-3011188	+	0.178	lncRNA-461	S0	3.2	0.038	.	.
XUT-0964	4:3042232-3042747	-	1.000	FGRRES_16807	S0	3.7	0.021	.	.
XUT-0965	4:3135975-3136810	-	0.941	.	S0_S4	4.3	0.006	3.2	0.011
XUT-0966	4:3268369-3268589	+	0.018	.	S0	3.2	0.036	.	.
XUT-0967	4:3276252-3278687	+	1.000	FGRRES_07358	S0	5.0	0.019	.	.
XUT-0968	4:3301872-3305271	-	0.781	.	S0_S4	28.3	0.012	43.6	0.001
XUT-0969	4:3380585-3381037	-	1.000	FGRRES_07386	S0	38.0	0.010	.	.
XUT-0970	4:3465036-3466760	+	1.000	.	S4	.	.	25.2	0.016
XUT-0971	4:3611175-3613608	-	0.632	.	S0_S4	16.5	0.008	29.1	0.008
XUT-0972	4:3634488-3637703	-	0.009	lncRNA-474	S0	5.1	0.020	.	.
XUT-0973	4:3639767-3640255	+	1.000	FGRRES_07478	S0	17.0	0.009	.	.
XUT-0974	4:3647689-3649746	+	0.056	.	S0	4.4	0.028	.	.
XUT-0975	4:3651250-3651640	+	0.992	.	S0	4.6	0.022	.	.
XUT-0976	4:3652450-3652812	+	1.000	FGRRES_13155	S0	5.0	0.015	.	.
XUT-0977	4:3666532-3668059	-	0.999	.	S0	3.6	0.013	.	.
XUT-0978	4:3781267-3783998	+	1.000	FGRRES_07528	S0	3.7	0.024	.	.
XUT-0979	4:3838829-3840697	+	1.000	FGRRES_13161_M	S0	4.0	0.007	.	.
XUT-0980	4:3861596-3864550	+	1.000	FGRRES_07553	S4	.	.	4.4	0.014
XUT-0981	4:3874035-3875245	-	1.000	FGRRES_07557	S4	.	.	3.5	0.024
XUT-0982	4:3903945-3904631	+	1.000	FGRRES_20373	S0	3.8	0.029	.	.
XUT-0983	4:3912072-3912482	+	1.000	FGRRES_07572	S4	.	.	5.8	0.005
XUT-0984	4:3935832-3937722	-	1.000	FGRRES_07582	S0	16.0	0.024	.	.
XUT-0985	4:3972168-3975628	-	1.000	FGRRES_07596	S0	7.6	0.001	.	.
XUT-0986	4:3976475-3977179	+	0.005	.	S0	26.1	0.015	.	.
XUT-0987	4:3983463-3983728	+	0.998	FGRRES_15437	S0	15.5	0.011	.	.
XUT-0988	4:4014417-4018392	-	1.000	FGRRES_07613	S4	.	.	5.6	0.004
XUT-0989	4:4027858-4029997	-	1.000	FGRRES_16858	S0	3.3	0.005	.	.
XUT-0990	4:4037137-4038873	-	1.000	FGRRES_16862	S0	4.3	0.021	.	.
XUT-0991	4:4057393-4058865	-	0.423	lncRNA-478	S0	7.5	0.015	.	.
XUT-0992	4:4060244-4062165	+	1.000	FGRRES_07631	S0	14.7	0.019	.	.
XUT-0993	4:4093791-4094594	+	1.000	FGRRES_16868	S4	.	.	38.6	0.002
XUT-0994	4:4095504-4095815	+	1.000	FGRRES_16869	S4	.	.	4.6	0.024
XUT-0995	4:4097770-4099442	+	1.000	FGRRES_07648_M	S4	.	.	3.6	0.006
XUT-0996	4:4127834-4129412	+	1.000	FGRRES_07660	S0	36.0	0.002	.	.
XUT-0997	4:4142835-4144667	+	1.000	FGRRES_07665	S0	6.4	0.027	.	.
XUT-0998	4:4162792-4164183	-	1.000	FGRRES_07672	S4	.	.	12.7	0.030
XUT-0999	4:4164877-4166469	+	1.000	FGRRES_16873	S4	.	.	18.2	0.027
XUT-1000	4:4167282-4168803	+	1.000	FGRRES_07674	S4	.	.	7.5	0.028
XUT-1001	4:4224576-4226038	-	1.000	FGRRES_16879	S0_S4	4.1	0.017	4.7	0.012
XUT-1002	4:4243126-4244013	+	1.000	FGRRES_07704	S4	.	.	3.9	0.004
XUT-1003	4:4244826-4247198	+	1.000	FGRRES_17705	S4	.	.	19.7	0.004
XUT-1004	4:4258266-4259687	+	1.000	FGRRES_07710_M	S4	.	.	7.8	0.002
XUT-1005	4:4365537-4366222	+	0.998	FGRRES_07743	S0	10.9	0.017	.	.
XUT-1006	4:4366334-4368689	-	1.000	FGRRES_07744	S0	15.8	0.007	.	.
XUT-1007	4:4368943-4369719	+	1.000	.	S0	6.1	0.012	.	.
XUT-1008	4:4369522-4372077	-	1.000	FGRRES_16889	S4	.	.	7.4	0.039
XUT-1009	4:4394214-4396618	-	1.000	FGRRES_07753	S0_S4	114.9	0.001	81.0	0.002
XUT-1010	4:4397797-4399986	+	1.000	FGRRES_07754	S0	23.9	0.012	.	.
XUT-1011	4:4423455-4423670	-	0.997	FGRRES_13216	S4	.	.	3.8	0.040
XUT-1012	4:4433907-4436757	-	1.000	.	S0	3.2	0.012	.	.
XUT-1013	4:4582129-4583475	-	1.000	FGRRES_07815	S4	.	.	71.8	0.001
XUT-1014	4:4637286-4638240	-	0.937	.	S0	5.1	0.026	.	.
XUT-1015	4:4689271-4691131	+	1.000	FGRRES_16911	S0	3.5	0.039	.	.
XUT-1016	4:4719056-4719574	-	1.000	FGRRES_07862	S0	5.8	0.032	.	.
XUT-1017	4:4729654-4732281	-	1.000	.	S0	17.8	0.003	.	.
XUT-1018	4:4747390-4748691	-	1.000	FGRRES_16915_M	S0	4.3	0.017	.	.
XUT-1019	4:4751862-4753189	+	0.987	.	S0	6.6	0.031	.	.
XUT-1020	4:4819883-4821403	+	0.989	.	S4	.	.	16.5	0.033
XUT-1021	4:4878146-4880423	-	1.000	FGRRES_07924	S0	3.2	0.023	.	.
XUT-1022	4:4882969-4883962	-	0.590	.	S0	3.4	0.015	.	.
XUT-1023	4:4903440-4905191	-	1.000	FGRRES_07929	S0	4.3	0.012	.	.
XUT-1024	4:4968216-4969589	+	1.000	FGRRES_16932	S0	4.4	0.021	.	.
XUT-1025	4:5039883-5041142	+	1.000	FGRRES_07969	S0	5.4	0.042	.	.
XUT-1026	4:5117778-5120564	+	1.000	FGRRES_09856	S0	3.6	0.014	.	.
XUT-1027	4:5123613-5126457	-	1.000	FGRRES_17281	S0	3.3	0.023	.	.
XUT-1028	4:5155486-5157268	-	1.000	FGRRES_09845	S0	7.7	0.004	.	.
XUT-1029	4:5158164-5160798	+	1.000	.	S0	6.4	0.018	.	.
XUT-1030	4:5175673-5179912	-	1.000	FGRRES_09838	S0	6.5	0.027	.	.
XUT-1031	4:5189093-5190929	-	1.000	FGRRES_09834	S0	6.9	0.039	.	.
XUT-1032	4:5193649-5194835	+	1.000	.	S0	3.9	0.014	.	.
XUT-1033	4:5246127-5247173	-	1.000	FGRRES_09814	S0	25.2	0.004	.	.
XUT-1034	4:5247693-5249603	+	0.141	lncRNA-491	S0	3.2	0.048	.	.
XUT-1035	4:5320762-5321050	+	0.999	FGRRES_15560	S4	.	.	79.9	0.004
XUT-1036	4:5370343-5374572	-	0.061	.	S0	5.4	0.007	.	.
XUT-1037	4:5476007-5476785	-	1.000	FGRRES_09746	S0	7.9	0.004	.	.
XUT-1038	4:5521522-5522402	+	0.997	.	S0	3.7	0.015	.	.
XUT-1039	4:5548088-5548386	+	0.999	FGRRES_09727	S0	8.6	0.048	.	.
XUT-1040	4:5614254-5616302	-	1.000	FGRRES_13631	S0	3.9	0.004	.	.
XUT-1041	4:5636680-5638289	+	1.000	FGRRES_09708	S0	3.4	0.028	.	.
XUT-1042	4:5644202-5646593	+	1.000	FGRRES_09706	S0_S4	4.1	0.027	54.5	0.002
XUT-1043	4:5676621-5678601	+	1.000	FGRRES_17257_M	S0	7.4	0.002	.	.
XUT-1044	4:5679333-5680379	-	1.000	FGRRES_09696	S0	4.1	0.016	.	.
XUT-1045	4:5690391-5692240	-	1.000	FGRRES_09691	S0	3.4	0.017	.	.
XUT-1046	4:5727139-5727550	+	0.258	.	S0	5.0	0.005	.	.
XUT-1047	4:5734220-5735777	-	1.000	.	S0	6.9	0.017	.	.
XUT-1048	4:5802008-5803821	-	1.000	FGRRES_09646	S0	3.4	0.012	.	.
XUT-1049	4:5826263-5827085	-	1.000	FGRRES_09639	S0	5.1	0.013	.	.
XUT-1050	4:5907889-5912169	+	1.000	FGRRES_09613_M	S0	4.1	0.012	.	.
XUT-1051	4:5926547-5927564	-	1.000	FGRRES_09610	S0	4.5	0.031	.	.
XUT-1052	4:5929752-5930195	-	1.000	FGRRES_09609	S0	7.7	0.009	.	.
XUT-1053	4:5933198-5946344	-	1.000	FGRRES_09607	S0	3.8	0.025	.	.
XUT-1054	4:5953233-5956326	-	1.000	FGRRES_17243	S0	8.7	0.012	.	.
XUT-1055	4:5985246-5985623	-	1.000	FGRRES_09596	S0	34.3	0.040	.	.
XUT-1056	4:5986139-5988254	-	1.000	FGRRES_09595	S0	8.8	0.006	.	.
XUT-1057	4:6025233-6027706	-	1.000	FGRRES_09583	S0	4.4	0.011	.	.
XUT-1058	4:6028654-6031887	+	1.000	.	S0	9.3	0.002	.	.
XUT-1059	4:6061530-6062657	+	0.985	.	S4	.	.	3.2	0.009
XUT-1060	4:6077406-6078035	+	1.000	FGRRES_09570	S0	41.2	0.027	.	.
XUT-1061	4:6146110-6147224	-	1.000	FGRRES_09552	S0	5.5	0.042	.	.
XUT-1062	4:6196429-6200604	-	0.954	.	S0	5.1	0.042	.	.
XUT-1063	4:6225348-6232701	-	1.000	FGRRES_09526_M	S0	9.2	0.004	.	.
XUT-1064	4:6249763-6251777	+	0.029	.	S0	5.1	0.035	.	.
XUT-1065	4:6266108-6266636	-	0.999	.	S0	3.1	0.031	.	.
XUT-1066	4:6309159-6310801	+	1.000	FGRRES_09504_M	S0	3.4	0.030	.	.
XUT-1067	4:6421130-6422582	+	1.000	FGRRES_09464	S4	.	.	3.4	0.011
XUT-1068	4:6427458-6429901	-	0.552	.	S0	5.8	0.024	.	.
XUT-1069	4:6500223-6501678	+	1.000	FGRRES_09446	S0	3.5	0.034	.	.
XUT-1070	4:6621607-6623649	-	0.228	lncRNA-521	S0	3.1	0.024	.	.
XUT-1071	4:6628077-6632265	-	0.000	.	S0	3.3	0.034	.	.
XUT-1072	4:6656324-6656558	+	0.379	.	S0	4.4	0.047	.	.
XUT-1073	4:6657630-6659588	+	1.000	.	S0	11.0	0.004	.	.
XUT-1074	4:6752254-6753420	+	1.000	FGRRES_09378	S0	8.3	0.007	.	.
XUT-1075	4:6862084-6862701	+	1.000	FGRRES_09340	S0	3.5	0.012	.	.
XUT-1076	4:6873746-6874878	-	0.202	.	S0	19.7	0.002	.	.
XUT-1077	4:6875644-6875938	+	0.182	.	S0	7.7	0.039	.	.
XUT-1078	4:6876225-6876596	+	0.050	.	S0	4.5	0.033	.	.
XUT-1079	4:6881561-6882218	-	1.000	FGRRES_09336	S4	.	.	18.8	0.018
XUT-1080	4:6883098-6884327	+	1.000	FGRRES_13561	S4	.	.	14.0	0.004
XUT-1081	4:6885854-6886293	-	0.346	.	S0	5.0	0.015	.	.
XUT-1082	4:6887055-6888881	+	1.000	FGRRES_09335	S0	13.3	0.012	.	.
XUT-1083	4:6952027-6953027	+	1.000	FGRRES_13552	S4	.	.	4.7	0.003
XUT-1084	4:7046577-7047326	-	1.000	FGRRES_09286	S4	.	.	7.8	0.006
XUT-1085	4:7068764-7068943	-	0.986	FGRRES_15542	S0	7.8	0.033	.	.
XUT-1086	4:7112392-7113831	+	0.891	.	S0	3.2	0.029	.	.
XUT-1087	4:7115242-7116030	+	1.000	FGRRES_09268	S0	6.4	0.014	.	.
XUT-1088	4:7125048-7126694	-	1.000	FGRRES_09265	S0	4.5	0.006	.	.
XUT-1089	4:7127101-7128717	+	1.000	.	S0	3.5	0.027	.	.
XUT-1090	4:7129850-7131086	-	1.000	FGRRES_09263_M	S0	3.0	0.016	.	.
XUT-1091	4:7193021-7200310	-	1.000	FGRRES_09241	S0	3.0	0.020	.	.
XUT-1092	4:7263200-7265136	+	1.000	FGRRES_17179	S0	4.9	0.006	.	.
XUT-1093	4:7265759-7267512	+	0.996	.	S0	4.6	0.031	.	.
XUT-1094	4:7370234-7370797	-	1.000	FGRRES_09179	S0	7.5	0.033	.	.
XUT-1095	4:7371148-7371378	-	0.026	.	S0	21.9	0.020	.	.
XUT-1096	4:7371715-7374230	-	1.000	FGRRES_09178	S0	12.9	0.012	.	.
XUT-1097	4:7372658-7374710	+	0.012	.	S0	9.3	0.028	.	.
XUT-1098	4:7386729-7390416	+	1.000	FGRRES_17167	S4	.	.	8.7	0.045
XUT-1099	4:7390583-7391806	-	1.000	FGRRES_09171	S4	.	.	3.0	0.027
XUT-1100	4:7438539-7438948	+	1.000	FGRRES_13521	S0_S4	18.6	0.014	6.1	0.025
XUT-1101	4:7456627-7461126	-	1.000	FGRRES_09146_M	S4	.	.	6.7	0.035
XUT-1102	4:7482574-7483462	-	1.000	FGRRES_09136	S4	.	.	3.2	0.040
XUT-1103	4:7499509-7502980	-	1.000	FGRRES_13519	S4	.	.	5.8	0.032
XUT-1104	4:7504599-7510546	+	1.000	FGRRES_09129	S4	.	.	4.7	0.013
XUT-1105	4:7537244-7541584	-	1.000	FGRRES_17162	S0	3.9	0.031	.	.
XUT-1106	4:7547608-7548483	-	1.000	FGRRES_09114	S4	.	.	4.0	0.008
XUT-1107	4:7562562-7563203	+	0.955	FGRRES_09108	S4	.	.	4.5	0.005
XUT-1108	4:7563910-7564416	+	1.000	FGRRES_13516	S0_S4	3.4	0.017	9.9	0.002
XUT-1109	4:7569964-7570911	-	1.000	.	S4	.	.	5.1	0.029
XUT-1110	4:7593881-7595236	+	1.000	FGRRES_09096	S4	.	.	4.7	0.035
XUT-1111	4:7637479-7638132	-	1.000	FGRRES_09077	S0_S4	54.6	0.002	11.6	0.003
XUT-1112	4:7638404-7643859	+	1.000	FGRRES_09076	S0_S4	13.3	0.007	3.8	0.006
XUT-1113	4:7689393-7691711	-	1.000	FGRRES_13509	S0	3.8	0.033	.	.
XUT-1114	4:7693635-7695656	+	1.000	FGRRES_09056	S0	6.1	0.016	.	.
XUT-1115	4:7738960-7740593	-	1.000	FGRRES_09039_M	S0	17.9	0.021	.	.
XUT-1116	4:7814698-7819796	-	1.000	FGRRES_09017	S0	3.4	0.013	.	.
XUT-1117	4:7822594-7824894	+	0.001	lncRNA-543	S0_S4	34.7	0.020	5.1	0.011
XUT-1118	4:7841094-7842158	-	1.000	FGRRES_09008	S0	5.9	0.007	.	.
XUT-1119	4:7935505-7936933	-	1.000	FGRRES_08972	S0	7.7	0.006	.	.
XUT-1120	4:7966560-7969295	+	1.000	FGRRES_08960	S0	3.1	0.025	.	.
XUT-1121	4:7987852-7989045	+	1.000	FGRRES_13478	S0	3.2	0.013	.	.
XUT-1122	Mt:2085-5369	+	0.015	.	S0_S4	6.8	0.047	3.3	0.008
